# Supplementary material for: Rare SLC13A1 variants associate with intervertebral disc disorder highlighting role of sulfate in disc pathology
Source: Nat Commun. 2022 Feb 2;13:634. doi: 10.1038/s41467-022-28167-1 (PMC8810832; doi:10.1038/s41467-022-28167-1)
Supplement: Supplementary file 3 — Supplementary Data 1-17 [file 41467_2022_28167_MOESM3_ESM.xlsx]

## Sheet: SupData 1 - cohorts
Supplementary Data 1 Cohorts included in the back pain GWAS meta-analyses of Dorsalgia, IDD and IDD requiring surgery (LDHsurg)
		Dorsalgia (M54)		IDD (M51)		LDHsurg
GWAS cohorts	Variants analyzed	nCases	nCtrls	nCases	nCtrls	nCases	nCtrls
Iceland (deCODE)	38.8 million	14535	327589	8068	297245	4926	284283
United Kingdom (UKB)	38.0 million	56991	351662	18659	389936	3651	405002
Denmark (DBDS)	34.1 million	30493	127505	20002	132628	611	91038
Finland (FinnGen)	14.5 million	17091	103091	12125	103091	-	-
Total:	53.5 million	119110	909847	58854	922958	9188	780323

## Sheet: SupData 2, genetic correl
Supplementary Data 2. Genetic correlations between intervertebral disc disorders (IDD), dorsalgia and commonly reported risk factors for back pain
	Intervertebral disc disorders (M51)				Dorsalgia (M54)
Secondary trait	rg	SE	P-value		rg	SE	P-value
Dorsalgia	0.917	0.0172	0		-	-	-
Intervertebral disc disorders	-	-	-		0.917	0.0172	0
Osteoarthritis	0.45	0.032	6.8e-44		0.47	0.029	1.4e-57
Body Mass Index (BMI)	0.23	0.0183017	3.2e-36		0.28	0.018758	2.2e-50
Height	0.1	0.0189435	1.3e-07		-0.01	0.0141582	0.48
Weight	0.26	0.02	1.2e-39		0.25	0.019	3.8e-41
Bone mineral density (BMD) of the lumbar spine	0.24	0.0270015	6.2e-19		0.11	0.0265388	3.4e-05
DXA area L1234	0.19	0.0414643	4.6e-06		0.12	0.0435843	0.0059
Major depressive disorder	0.4067	0.0286	8.0316e-46		0.504	0.0302	2.3733e-62
Stress	0.37	0.0449	1.833e-16		0.5472	0.048	3.9126e-30
rg = genetic correlation, SE= standard error, DXA = Dual energy X-ray absorptiometry measured area of L1234 = Lumbar spine area
Methods: We estimated the genetic correlation between IDD and Dorsalgia and relevant traits using the cross-trait LD score regression and summary statistics from traits in the deCODE, UKB datasets or available meta-analyses. The traits tested were: osteoarthritis, body mass index, height, weight, bone mineral density of the lumbar spine, DXA area of the lumbar spine (L1234), major depressive diso…
References
oer, C.G. et al. Deciphering osteoarthritis genetics across 826,690 individuals from 9 populations. Cell 184, 4784-4818 e17 (2021).
Estrada, K. et al. Genome-wide meta-analysis identifies 56 bone mineral density loci and reveals 14 loci associated with risk of fracture. Nat Genet 44, 491-501 (2012).
Locke, A.E. et al. Genetic studies of body mass index yield new insights for obesity biology. Nature 518, 197-206 (2015).
Meier, S.M. et al . Genetic Variants Associated With Anxiety and Stress-Related Disorders: A Genome-Wide Association Study and Mouse-Model Study. JAMA Psychiatry 76(9), 924-932 (2019)
Turcot, V. et al. Protein-altering variants associated with body mass index implicate pathways that control energy intake and expenditure in obesity. Nat Genet 50, 26-41 (2018).
Wray, N.R. et al. Genome-wide association analyses identify 44 risk variants and refine the genetic architecture of major depression. Nat Genet 50(5), 668-681 (2018)
Wood, A.R. et al. Defining the role of common variation in the genomic and biological architecture of adult human height. Nat Genet 46, 1173-86 (2014).

## Sheet: SupData 3, IDD variants
Supplementary Data 3. Sequence variants associated with BP defined by IDD diagnosis (ICD10-M51) in genome-wide meta-analysis on study populations from Iceland, UK Biobank, Denmark, and Finland#
						Iceland IDD GWAS			UK Biobank IDD GWAS			Denmark IDD GWAS			Finland IDD GWAS			Combined IDD (M51)
						(Ncase = 8,068, Nctrl = 297,245)			(Ncase = 18,659, Nctrl = 389,936)			(Ncase = 20,002, Nctrl = 132,628)			(Ncase = 12,125, Nctrl =103,091)			(Ncase = 58,854, Nctrl = 922,958)
Chrom: Position (hg38)	rs name	EA	OA	Close gene	Coding effect	Freq EA (%)	OR (95%CI)	P	Freq EA (%)	OR (95%CI)	P	Freq EA (%)	OR (95%CI)	P	Freq EA (%)	OR (95%CI)	P	Average Freq EA (%)	OR (95%CI)	Meta P	Meta P Bonf*	Phet	I2	Secondary signals - P Bonf adjusted
chr1:102875460	rs4907985	A	T	COL11A1	downstream	46.86	1.06 (1.02, 1.10)	0.0035	49.65	1.04 (1.02, 1.07)	7.8e-05	48.97	1.03 (1.01, 1.05)	0.012	53.55	1.05 (1.02, 1.08)	0.0011	49.7575	1.04 (1.03, 1.06)	3.87e-10	0.0044	0.58	0
chr1:183974675	rs3010044	C	A	COLGALT2	intron	22.27	1.03 (0.99, 1.08)	0.16	25.19	1.06 (1.04, 1.09)	2.2e-06	22.64	1.04 (1.02, 1.07)	0.0017	25.18	1.06 (1.03, 1.10)	0.00041	23.82	1.05 (1.04, 1.07)	1.96e-11	0.000445	0.62	0
chr1:198841735	rs71663412,rs75274139	T	TGA	MIR181A1HG	indel	21.33	0.93 (0.89, 0.98)	0.0034	20.11	0.95 (0.93, 0.98)	0.00066	18.66	0.96 (0.93, 0.99)	0.0035	21.07	0.94 (0.91, 0.98)	0.00079	20.2925	0.95 (0.93, 0.97)	4.66e-10	0.0106	0.75	0
chr2:70489467	rs2902345	T	C	TGFA	intron	46.15	1.06 (1.02, 1.10)	0.0019	47.41	1.03 (1.01, 1.06)	0.002	45.79	1.06 (1.04, 1.08)	4.4e-07	42.47	1.07 (1.04, 1.10)	2.2e-06	45.455	1.05 (1.04, 1.07)	1.13129e-17	2.57e-10	0.19	36.6	adj.for chr2:69345897_T_C
chr2:69345897	rs6722492	T	C	GFPT1	splice_region	39.39	1.08 (1.04, 1.12)	0.00014	41.4	1.04 (1.02, 1.06)	0.00026	40.7	1.06 (1.03, 1.08)	9.8e-07	44.61	1.05 (1.02, 1.08)	0.00056	41.525	1.05 (1.04, 1.07)	2.1807e-17	2.18e-11	0.45	0	adj.for chr2:70489467_T_C
chr4:1794909	rs3135842	C	G	FGFR3	intron	26.58	0.89 (0.85, 0.93)	9.4e-08	27.96	0.97 (0.94, 0.99)	0.0048	27.49	0.96 (0.93, 0.98)	0.00047	26.41	0.93 (0.90, 0.96)	3.9e-06	27.11	0.95 (0.93, 0.96)	3.95808e-14	4.53e-07	0.0046	76.9	adj.for chr4:1171342_G_T
chr4:1171342	rs11247975	G	T	SPON2	missense	30.85	0.94 (0.90, 0.98)	0.0032	33	0.94 (0.92, 0.96)	2.5e-07	32.43	0.98 (0.95, 1.00)	0.043	33.84	0.96 (0.93, 0.99)	0.0044	32.53	0.96 (0.94, 0.97)	6.48811e-11	6.62e-05	0.17	40.3	adj.for chr4:1794909_G_C
chr6:34578783	rs2814982	T	C	near C6orf106	intergenic	8.86	1.07 (1.00, 1.14)	0.036	10.5	1.13 (1.09, 1.17)	4.3e-12	11.76	1.05 (1.02, 1.09)	0.0037	16.29	1.09 (1.05, 1.14)	1.3e-05	11.8525	1.09 (1.07, 1.11)	2.36e-17	1.59e-09	0.044	62.9
chr6:44478351	rs6929734	G	T	near CDC5L	intergenic	41.69	0.97 (0.94, 1.01)	0.17	44.88	0.94 (0.92, 0.96)	2.3e-09	44.76	0.95 (0.93, 0.98)	6.3e-05	46.5	0.99 (0.96, 1.02)	0.45	44.4575	0.96 (0.94, 0.97)	2.6e-11	0.000591	0.021	69.3
chr7:19554541	rs2192477	G	A	near TWISTNB	intergenic	38.25	1.06 (1.02, 1.10)	0.002	36.96	1.06 (1.03, 1.08)	1.2e-06	34.38	1.06 (1.03, 1.08)	6.4e-06	27.94	1.04 (1.00, 1.07)	0.034	34.3825	1.05 (1.04, 1.07)	5.25e-14	1.19e-06	0.7	0
chr7:45988978	rs1723939	T	C	near IGFBP3	intergenic	48.37	1.12 (1.08, 1.16)	3.2e-09	47.67	1.04 (1.02, 1.06)	0.00032	47.79	1.06 (1.03, 1.08)	1.2e-06	49.07	1.06 (1.03, 1.09)	4.5e-05	48.225	1.06 (1.05, 1.07)	1.58e-18	3.59e-11	0.011	73.1
chr7:123199913	rs28364172	A	G	SLC13A1	stop_gained	0.32	1.71 (1.29, 2.26)	0.00019	0.27	1.42 (1.19, 1.71)	0.00013	0.25	1.29 (1.04, 1.60)	0.02	0.07	1.12 (0.61, 2.06)	0.72	0.2275	1.41 (1.25, 1.60)	2.54e-08	0.00529	0.39	0
chr8:68665402	rs16934882	A	C	C8orf34	intron	23.19	1.09 (1.04, 1.14)	0.00012	22.87	1.04 (1.02, 1.07)	0.00063	21.74	1.05 (1.03, 1.08)	0.0001	11.99	1.07 (1.02, 1.12)	0.003	19.9475	1.06 (1.04, 1.07)	5.74e-12	0.00013	0.39	0
chr8:129726726	rs7826493	G	A	near GSDMC	regulatory_region	21.71	0.86 (0.82, 0.90)	2.6e-10	22.11	0.92 (0.89, 0.94)	2e-10	19.11	0.91 (0.88, 0.94)	3.6e-10	17.23	0.93 (0.89, 0.96)	9.7e-05	20.04	0.91 (0.89, 0.92)	2.84826e-16	2.6e-22	0.088	54.2	adj.for chr8:129707875_T_C
chr8:129707875	rs10110842	C	T	near GSDMC	regulatory_region	30.71	1.10 (1.06, 1.14)	4.2e-06	25.19	1.07 (1.04, 1.09)	1.7e-07	26.75	1.06 (1.04, 1.09)	1.3e-06	27.02	1.07 (1.03, 1.10)	5.7e-05	27.4175	1.07 (1.05, 1.09)	5.43384e-08	1.392	0.59	0	adj.for chr8:129726726_A_G
chr9:93911476	rs58723578	T	C	near BARX1	intergenic	8.93	1.04 (0.97, 1.11)	0.27	10.08	1.04 (1.01, 1.09)	0.023	9.65	1.12 (1.07, 1.16)	3.8e-08	11.41	1.10 (1.05, 1.15)	4.4e-05	10.0175	1.08 (1.06, 1.10)	1.44e-11	0.000327	0.052	61.2
chr10:27612430	rs2637326	G	T	near MKX	intergenic	44.68	0.93 (0.90, 0.97)	0.00019	50.47	0.95 (0.93, 0.97)	9.2e-06	49.56	0.95 (0.92, 0.97)	9.6e-07	59.86	0.96 (0.93, 0.99)	0.0042	51.1425	0.95 (0.94, 0.96)	1.14e-15	2.59e-08	0.66	0
chr10:72012903	rs1871452	T	A	CHST3	3_prime_UTR	33.09	0.91 (0.87, 0.94)	1.3e-06	39.53	0.90 (0.88, 0.92)	1.2e-20	39.28	0.92 (0.90, 0.94)	9.6e-12	44.66	0.93 (0.91, 0.96)	4.2e-06	39.14	0.92 (0.90, 0.93)	1.57e-39	1.78e-32	0.2	35.9
chr10:102868477	rs7098825	C	T	AS3MT	upstream	10.72	0.91 (0.86, 0.97)	0.0028	9.05	0.95 (0.92, 0.99)	0.011	10.67	0.94 (0.91, 0.98)	0.00099	10.42	0.93 (0.88, 0.97)	0.0015	10.215	0.94 (0.92, 0.96)	4.12e-09	0.0468	0.64	0
chr11:13275014	rs11022742	C	T	ARNTL	upstream	25.91	0.96 (0.92, 1.00)	0.066	27.2	0.95 (0.92, 0.97)	7.3e-06	28.12	0.96 (0.93, 0.98)	0.00065	28.07	0.94 (0.91, 0.97)	0.00019	27.325	0.95 (0.94, 0.96)	4.26e-12	4.84e-05	0.79	0
chr11:15693077	rs4757353	C	T	LOC102724957	intron	16.59	1.04 (0.99, 1.09)	0.14	21.15	1.07 (1.04, 1.09)	1.9e-06	19.14	1.06 (1.03, 1.09)	0.00021	32.66	1.05 (1.02, 1.09)	0.00075	22.385	1.06 (1.04, 1.07)	2.38e-12	5.41e-05	0.83	0
chr12:23822285	rs12310519	T	C	SOX5	intron	14.84	1.12 (1.06, 1.18)	1.3e-05	16.33	1.11 (1.08, 1.15)	8.3e-14	15.57	1.11 (1.08, 1.15)	3.4e-12	16.13	1.11 (1.07, 1.16)	5.6e-08	15.7175	1.11 (1.10, 1.13)	4.77e-35	3.22e-27	1	0
chr14:36988829	rs28487989	C	T	SLC25A21	intron	19.56	0.90 (0.86, 0.95)	2.1e-05	19.55	0.94 (0.91, 0.96)	1.7e-06	20.76	0.97 (0.94, 0.99)	0.013	24.72	0.95 (0.92, 0.99)	0.0043	21.1475	0.95 (0.93, 0.96)	3.24e-12	7.36e-05	0.082	55.3
chr14:94378610	rs28929474	T	C	SERPINA1	missense	0.81	0.65 (0.52, 0.82)	0.0003	1.89	0.90 (0.83, 0.97)	0.0059	2.59	0.85 (0.79, 0.92)	1.3e-05	2.01	0.94 (0.84, 1.04)	0.21	1.825	0.87 (0.83, 0.92)	1.09e-08	0.0111	0.035	65.3
chr15:67078168	rs12901372	G	C	SMAD3	intron	42.69	0.96 (0.93, 1.00)	0.059	47.24	0.93 (0.91, 0.95)	7.4e-12	47.87	0.94 (0.92, 0.96)	3.1e-08	50.03	0.95 (0.92, 0.98)	0.00082	46.9575	0.94 (0.93, 0.95)	8.96034e-17	2.04e-09	0.25	26.8	adj.for chr15:67083662_C_T
chr15:67083662	rs4776881	C	T	SMAD3	intron	46.68	1.06 (1.02, 1.10)	0.0019	44.84	1.07 (1.04, 1.09)	5.7e-09	46.74	1.03 (1.01, 1.05)	0.0086	43.06	1.03 (1.00, 1.06)	0.074	45.33	1.05 (1.03, 1.06)	7.20224e-08	1.637	0.083	55.1	adj.for chr15:67078168_C_G
chr17:63921519	rs2040347	A	G	GH1	upstream	31.62	0.97 (0.94, 1.01)	0.18	34.51	0.94 (0.92, 0.96)	3.6e-08	33.62	0.97 (0.94, 0.99)	0.0047	39.9	0.96 (0.94, 0.99)	0.013	34.9125	0.96 (0.94, 0.97)	9.82e-11	0.00112	0.21	33.2
chr19:45877067	rs35318830	G	T	FOXA3	downstream	8.48	1.07 (1.00, 1.14)	0.059	11.17	1.08 (1.04, 1.12)	4.8e-06	12.14	1.07 (1.03, 1.10)	0.00018	5.85	1.10 (1.04, 1.17)	0.0023	9.41	1.08 (1.05, 1.10)	7.25e-12	8.24e-05	0.83	0
chr20:35437976	rs143384	G	A	GDF5	5_prime_UTR	37	1.04 (1.00, 1.08)	0.047	58.24	1.04 (1.02, 1.06)	0.00037	43.59	1.04 (1.02, 1.06)	0.00049	44.09	1.06 (1.03, 1.09)	0.00024	45.73	1.04 (1.03, 1.06)	1.2e-10	0.00136	0.85	0
*We performed meta-analyses using logistic regression analysis assuming a multiplicative model, reporting odds ratios (OR) and two-sided P-values adjusted for year of birth, sex and origin (Iceland) or the first 40 principal components (UK Biobank, Denmark and Finland), as described in (Methods). Variants were split into five classes based on their genome annotation, and significance threshold ba…
#We considered 2 markers in the same locus potentially correlated if they were less than 500 kB apart. Then, a conditional analysis was performed and adjusted P-value (P Bonf) is presented in the table.
Dorsalgia association of IDD variants:
						Iceland Dorsalgia GWAS			UK Biobank Dorsalgia GWAS			Denmark Dorsalgia GWAS			Finland Dorsalgia GWAS			Combined Dorsalgia (M54)
						(Ncase = 14,535, Nctrl = 327,589)			(Ncase = 56,991, Nctrl = 351,662)			(Ncase=30,493, Nctrl = 127,505)			(Ncase = 17,091, Nctrl = 103,191)			(Ncase = 119,110, Nctrl = 909,847)
Chrom: Position (hg38)	rs name	EA	OA	gene	coding effect	Freq EA%	OR (95%CI)	P	Freq EA%	OR (95%CI)	P	Freq EA%	OR (95%CI)	P	Freq EA%	OR (95%CI)	P	Average EA freq %	OR (95%CI)	P	Phet	I2
chr1:102875460	rs4907985	A	T	COL11A1	downstream	46.86	1.02 (0.99, 1.05)	0.15	49.65	1.03 (1.01, 1.04)	3.6e-05	48.97	1.03 (1.01, 1.05)	0.00084	53.55	1.03 (1.01, 1.06)	0.017	49.7575	1.03 (1.02, 1.04)	2.6e-09	0.92	0
chr1:183974675	rs3010044	C	A	COLGALT2	intron	22.27	1.06 (1.03, 1.10)	0.00031	25.19	1.03 (1.01, 1.05)	0.00011	22.64	1.01 (0.98, 1.03)	0.5	25.18	1.03 (1.00, 1.06)	0.053	23.82	1.03 (1.02, 1.04)	4.9e-07	0.073	56.9
chr1:198841735	rs71663412,rs75274139	T	TGA	MIR181A1HG	indel	21.33	0.99 (0.95, 1.02)	0.52	20.11	0.97 (0.95, 0.98)	6.5e-05	18.66	0.97 (0.94, 0.99)	0.0056	21.07	0.97 (0.94, 1.00)	0.061	20.2925	0.97 (0.96, 0.98)	3.1e-07	0.72	0
chr2:70489467	rs2902345	T	C	TGFA	intron	46.15	1.00 (0.97, 1.03)	0.93	47.41	1.03 (1.01, 1.04)	0.00014	45.79	1.03 (1.01, 1.05)	0.0007	42.47	1.03 (1.01, 1.06)	0.018	45.455	1.03 (1.02, 1.03)	1.6e-07	0.25	26.6
chr2:69345897	rs6722492	T	C	GFPT1	splice_region	39.39	1.03 (1.00, 1.07)	0.024	41.4	1.02 (1.00, 1.03)	0.012	40.7	1.01 (0.99, 1.03)	0.15	44.61	1.02 (1.00, 1.05)	0.095	41.525	1.02 (1.01, 1.03)	0.00011	0.71	0
chr4:1794909	rs3135842	C	G	FGFR3	intron	26.58	0.95 (0.92, 0.99)	0.0055	27.96	0.99 (0.98, 1.00)	0.16	27.49	0.98 (0.96, 1.00)	0.066	26.41	0.96 (0.93, 0.99)	0.0043	27.11	0.98 (0.97, 0.99)	0.00011	0.1	51.9
chr4:1171342	rs11247975	G	T	SPON2	missense	30.85	0.96 (0.93, 0.99)	0.015	33	0.99 (0.98, 1.00)	0.11	32.43	0.97 (0.95, 0.99)	0.0039	33.84	0.97 (0.95, 1.00)	0.026	32.53	0.98 (0.97, 0.99)	2.9e-05	0.23	30.6
chr6:34578783	rs2814982	T	C	near C6orf106	intergenic	8.86	1.07 (1.02, 1.12)	0.01	10.5	1.04 (1.01, 1.06)	0.0013	11.76	1.07 (1.04, 1.10)	1.8e-05	16.29	1.05 (1.01, 1.08)	0.0078	11.8525	1.05 (1.03, 1.06)	3.7e-10	0.36	7
chr6:44478351	rs6929734	G	T	near CDC5L	intergenic	41.69	1.00 (0.97, 1.03)	0.86	44.88	0.99 (0.98, 1.00)	0.085	44.76	0.97 (0.95, 0.99)	0.0026	46.5	0.97 (0.95, 1.00)	0.031	44.4575	0.98 (0.97, 0.99)	0.00056	0.19	37.6
chr7:19554541	rs2192477	G	A	near TWISTNB	intergenic	38.25	1.04 (1.01, 1.07)	0.015	36.96	1.02 (1.00, 1.03)	0.026	34.38	1.03 (1.01, 1.05)	0.0053	27.94	1.02 (0.99, 1.05)	0.23	34.3825	1.02 (1.01, 1.03)	2.7e-05	0.49	0
chr7:45988978	rs1723939	T	C	near IGFBP3	intergenic	48.37	0.99 (0.96, 1.02)	0.41	47.67	1.01 (1.00, 1.02)	0.17	47.79	1.02 (1.00, 1.03)	0.13	49.07	1.01 (0.99, 1.03)	0.43	48.225	1.01 (1.00, 1.02)	0.078	0.49	0
chr7:123199913	rs28364172	A	G	SLC13A1	stop_gained	0.32	1.20 (0.94, 1.54)	0.14	0.27	1.10 (0.97, 1.23)	0.13	0.25	1.11 (0.91, 1.34)	0.3	0.07	2.02 (1.22, 3.36)	0.0062	0.2275	1.14 (1.04, 1.24)	0.0066	0.13	46.8
chr8:68665402	rs16934882	A	C	C8orf34	intron	23.19	1.03 (1.00, 1.07)	0.055	22.87	1.01 (1.00, 1.03)	0.18	21.74	1.04 (1.02, 1.07)	0.00054	11.99	1.08 (1.04, 1.12)	4.4e-05	19.9475	1.03 (1.02, 1.04)	5e-06	0.004	77.5
chr8:129726726	rs7826493	G	A	near GSDMC	regulatory_region	21.71	0.92 (0.89, 0.96)	1.3e-05	22.11	0.97 (0.95, 0.98)	4.4e-05	19.11	0.95 (0.92, 0.97)	8.6e-06	17.23	0.96 (0.93, 0.99)	0.0086	20.04	0.96 (0.95, 0.97)	7.2e-14	0.096	52.8
chr8:129707875	rs10110842	C	T	near GSDMC	regulatory_region	30.71	1.01 (0.98, 1.04)	0.64	25.19	1.04 (1.03, 1.06)	4.1e-08	26.75	1.03 (1.01, 1.06)	0.0016	27.02	1.03 (1.00, 1.06)	0.05	27.4175	1.03 (1.02, 1.05)	2.2e-10	0.28	21.3
chr9:93911476	rs58723578	T	C	near BARX1	intergenic	8.93	0.99 (0.94, 1.04)	0.62	10.08	0.99 (0.97, 1.02)	0.57	9.65	1.05 (1.01, 1.08)	0.0098	11.41	1.02 (0.98, 1.06)	0.33	10.0175	1.01 (0.99, 1.03)	0.28	0.072	57
chr10:27612430	rs2637326	G	T	near MKX	intergenic	44.68	0.99 (0.96, 1.02)	0.54	50.47	0.99 (0.98, 1.00)	0.07	49.56	0.97 (0.95, 0.99)	0.00069	59.86	0.97 (0.95, 1.00)	0.022	51.1425	0.98 (0.97, 0.99)	6.4e-05	0.22	31.7
chr10:72012903	rs1871452	T	A	CHST3	3_prime_UTR	33.09	0.96 (0.93, 0.99)	0.0098	39.53	0.97 (0.95, 0.98)	4.8e-07	39.28	0.97 (0.95, 0.99)	0.001	44.66	0.94 (0.92, 0.97)	4.8e-06	39.14	0.96 (0.95, 0.97)	7.2e-15	0.37	4.4
chr10:102868477	rs7098825	C	T	AS3MT	upstream	10.72	0.95 (0.90, 0.99)	0.023	9.05	0.97 (0.94, 0.99)	0.0032	10.67	0.96 (0.93, 0.99)	0.0046	10.42	0.95 (0.91, 0.99)	0.0087	10.215	0.96 (0.94, 0.97)	1.4e-07	0.8	0
chr11:13275014	rs11022742	C	T	ARNTL	upstream	25.91	0.99 (0.96, 1.02)	0.61	27.2	0.98 (0.96, 0.99)	0.00086	28.12	0.98 (0.96, 1.00)	0.026	28.07	0.97 (0.95, 1.00)	0.059	27.325	0.98 (0.97, 0.99)	1.3e-05	0.84	0
chr11:15693077	rs4757353	C	T	LOC102724957	intron	16.59	1.03 (0.99, 1.07)	0.12	21.15	1.01 (0.99, 1.02)	0.37	19.14	1.03 (1.01, 1.06)	0.011	32.66	1.02 (1.00, 1.05)	0.073	22.385	1.02 (1.01, 1.03)	0.0023	0.3	17.4
chr12:23822285	rs12310519	T	C	SOX5	intron	14.84	1.03 (0.99, 1.07)	0.17	16.33	1.02 (1.01, 1.04)	0.009	15.57	1.05 (1.02, 1.08)	0.00042	16.13	1.07 (1.04, 1.11)	3.8e-05	15.7175	1.04 (1.02, 1.05)	2.5e-08	0.071	57.4
chr14:36988829	rs28487989	C	T	SLC25A21	intron	19.56	0.98 (0.94, 1.02)	0.27	19.55	0.99 (0.97, 1.00)	0.13	20.76	0.98 (0.96, 1.00)	0.11	24.72	0.97 (0.94, 1.00)	0.046	21.1475	0.98 (0.97, 0.99)	0.0026	0.8	0
chr14:94378610	rs28929474	T	C	SERPINA1	missense	0.81	0.96 (0.82, 1.13)	0.64	1.89	0.93 (0.89, 0.98)	0.0028	2.59	0.92 (0.86, 0.97)	0.0039	2.01	0.94 (0.86, 1.03)	0.21	1.825	0.93 (0.90, 0.96)	1.7e-05	0.9	0
chr15:67078168	rs12901372	G	C	SMAD3	intron	42.69	1.00 (0.97, 1.03)	0.89	47.24	0.98 (0.96, 0.99)	0.00036	47.87	0.97 (0.95, 0.99)	0.0035	50.03	0.97 (0.95, 0.99)	0.018	46.9575	0.98 (0.97, 0.99)	9e-07	0.44	0
chr15:67083662	rs4776881	C	T	SMAD3	intron	46.68	1.05 (1.02, 1.08)	0.00084	44.84	1.01 (1.00, 1.02)	0.13	46.74	1.02 (1.00, 1.04)	0.021	43.06	1.01 (0.98, 1.03)	0.56	45.33	1.02 (1.01, 1.03)	0.00048	0.076	56.3
chr17:63921519	rs2040347	A	G	GH1	upstream	31.62	1.01 (0.98, 1.05)	0.38	34.51	0.99 (0.98, 1.00)	0.094	33.62	0.98 (0.96, 1.00)	0.022	39.9	0.98 (0.96, 1.01)	0.15	34.9125	0.99 (0.98, 1.00)	0.0097	0.24	28.2
chr19:45877067	rs35318830	G	T	FOXA3	downstream	8.48	1.07 (1.02, 1.13)	0.0052	11.17	1.04 (1.02, 1.06)	2.6e-05	12.14	1.01 (0.98, 1.04)	0.42	5.85	1.07 (1.01, 1.13)	0.012	9.41	1.04 (1.02, 1.06)	3e-07	0.1	51.3
chr20:35437976	rs143384	G	A	GDF5	5_prime_UTR	37	1.02 (0.99, 1.05)	0.28	58.24	1.02 (1.00, 1.03)	0.016	43.59	0.99 (0.97, 1.01)	0.43	44.09	1.03 (1.01, 1.06)	0.0065	45.73	1.01 (1.00, 1.02)	0.0062	0.055	60.4

## Sheet: SupData 4, dorsalgia variants
Supplementary Data 4. Sequence variants associated with BP defined by dorsalgia diagnosis (ICD10-M54) in genome-wide meta-analysis on study populations from Iceland, UK Biobank, Denmark, and Finland
						Iceland Dorsalgia GWAS			UK Biobank Dorsalgia GWAS			Denmark Dorsalgia GWAS			Finland Dorsalgia GWAS			Combined Dorsalgia
						(Ncase = 14,535, Nctrl = 327,589)			(Ncase = 56,991, Nctrl = 351,662)			(Ncase=30,493, Nctrl = 127,505)			(Ncase = 17,091, Nctrl = 103,191)			(Ncase =119,110, Nctrl = 909,847)
Chromosome: Position (hg38)	rs name	EA	OA	Close gene	Coding effect	Freq EA (%)	OR (95%CI)	P	Freq EA (%)	OR (95%CI)	P	Freq EA (%)	OR (95%CI)	P	Freq EA (%)	OR (95%CI)	P	AvgFreq EA%	OR (95%CI)	P	P Bonf*	Phet	I2	Secondary signals#
chr1:102875460	rs4907985	A	T	COL11A1	downstream	46.86	1.02 (0.99, 1.05)	0.15	49.65	1.03 (1.01, 1.04)	3.6e-05	48.97	1.03 (1.01, 1.05)	0.00084	53.54	1.03 (1.01, 1.06)	0.017	49.755	1.03 (1.02, 1.04)	2.58e-09	0.0293	0.92	0
chr2:147879893	rs7560502	C	A	ACVR2A	intron	20.34	0.96 (0.93, 1.00)	0.028	19.52	0.97 (0.96, 0.99)	0.00032	19.35	0.95 (0.93, 0.98)	0.00011	11.05	0.94 (0.90, 0.98)	0.0018	17.565	0.96 (0.95, 0.97)	3.83e-10	0.0087	0.36	7.3
chr3:49651777	rs34762726	A	G	BSN	missense	30.71	0.96 (0.93, 0.99)	0.016	28.82	0.96 (0.95, 0.98)	5.1e-08	28.11	0.96 (0.94, 0.98)	0.00018	41.3	0.95 (0.93, 0.98)	9.4e-05	32.235	0.96 (0.95, 0.97)	1.08e-15	0.00574	0.91	0
chr3:71732370	rs73090626	C	T	EIF4E3	upstream	7.86	1.12 (1.06, 1.18)	2.9e-05	8.61	1.05 (1.02, 1.07)	7.3e-05	9.09	1.05 (1.02, 1.09)	0.0021	11.4	1.03 (0.99, 1.07)	0.12	9.24	1.05 (1.04, 1.07)	5.05e-10	0.00574	0.09	53.8
chr3:118057173	rs1995245	C	T	IGSF11	intergenic	19.25	0.92 (0.89, 0.95)	1e-05	14.65	0.98 (0.96, 0.99)	0.0079	16.27	0.96 (0.93, 0.98)	0.00098	21.74	0.95 (0.92, 0.98)	0.00073	17.9775	0.96 (0.95, 0.97)	2.48e-10	0.00564	0.034	65.5
chr4:1688915	rs4865462	G	A	FAM53A	upstream	44.61	0.96 (0.93, 0.99)	0.005	48.04	0.97 (0.96, 0.99)	6.4e-05	48.03	0.97 (0.95, 0.99)	0.0021	49.07	0.97 (0.95, 1.00)	0.02	47.4375	0.97 (0.96, 0.98)	7.82e-10	0.00889	0.82	0
chr6:34595387	rs205262	G	A	C6orf106	intron	23.88	1.04 (1.01, 1.07)	0.024	27.47	1.03 (1.01, 1.04)	0.00014	28.26	1.05 (1.03, 1.07)	1.5e-05	28.06	1.05 (1.03, 1.08)	0.00014	26.9175	1.04 (1.03, 1.05)	2.39e-12	5.43e-05	0.29	19.2
chr7:140459051	rs2272095	C	G	MKRN1	missense	30.35	0.98 (0.95, 1.01)	0.17	25.33	0.97 (0.95, 0.98)	4.3e-06	27.83	0.97 (0.95, 0.99)	0.0032	25.14	0.96 (0.94, 0.99)	0.0084	27.1625	0.97 (0.96, 0.98)	6.8e-10	0.000696	0.89	0
chr10:72001257	rs751450	A	G	CHST3	intron	33.01	0.96 (0.93, 0.99)	0.0051	39.63	0.97 (0.95, 0.98)	4.9e-07	39.28	0.97 (0.95, 0.99)	0.00069	44.35	0.94 (0.92, 0.96)	9.4e-07	39.0675	0.96 (0.95, 0.97)	9.99e-16	2.27e-08	0.23	29.7
chr18:37570563	rs9953231	A	G	CELF4	upstream	24.56	1.04 (1.00, 1.07)	0.032	22.66	1.03 (1.01, 1.05)	0.00015	23.59	1.03 (1.01, 1.06)	0.0061	20.5	1.05 (1.02, 1.08)	0.0013	22.8275	1.03 (1.02, 1.05)	2.69e-09	0.0306	0.7	0
chr18:79817501	rs71338065	T	TCA	KCNG2	intergenic	22.11	1.04 (1.00, 1.08)	0.029	20.61	1.03 (1.01, 1.04)	0.0014	18.94	1.06 (1.04, 1.09)	1.4e-06	21.72	1.04 (1.01, 1.07)	0.013	20.845	1.04 (1.03, 1.05)	2.24118e-11	0.000509	0.14	44.9	adj.for chr18:79873271_C_T
chr18:79873271	rs76838079	T	C	KCNG2	intron	18.95	0.96 (0.92, 0.99)	0.016	15.74	0.96 (0.95, 0.98)	3.5e-05	15.76	0.98 (0.95, 1.01)	0.13	15.74	0.99 (0.96, 1.02)	0.51	16.5475	0.97 (0.96, 0.98)	7.52201e-08	1.71	0.42	0	adj.for chr18:79817501_TCA_T
chr19:44908684	rs429358	C	T	APOE	missense	17.41	0.92 (0.88, 0.96)	2e-05	15.41	0.96 (0.94, 0.98)	1.5e-05	16.79	0.97 (0.94, 0.99)	0.016	18.45	0.96 (0.93, 0.99)	0.0058	17.015	0.96 (0.95, 0.97)	1.97e-11	2.01e-05	0.15	43.9
chr19:51270257	rs28536511	A	C	SIGLECL1	downstream	33.35	0.98 (0.95, 1.01)	0.11	28.13	0.97 (0.96, 0.99)	0.00011	28.75	0.96 (0.94, 0.98)	6.4e-05	30.31	0.96 (0.93, 0.98)	0.0019	30.135	0.97 (0.96, 0.98)	1.59e-10	0.00181	0.54	0
*We performed meta-analyses using logistic regression analysis assuming a multiplicative model, reporting odds ratios (OR) and two-sided P-values adjusted for year of birth, sex and origin (Iceland) or the first 40 principal components (UK Biobank, Denmark and Finland), as described in (Methods). Variants were split into five classes based on their genome annotation, and significance threshold ba…
#We considered 2 markers in the same locus potentially correlated if they were less than 500 kB apart. Then, a conditional analysis was performed and adjusted P-value (P Bonf) is presented in the table.
IDD association of dorsalgia variants:
						Iceland IDD GWAS			UK Biobank IDD GWAS			Denmark IDD GWAS			Finland IDD GWAS			Combined IDD
						(Ncase = 8,068, Nctrl = 297,245)			(Ncase = 18,659, Nctrl = 389,936)			(Ncase = 20,002, Nctrl = 132,628)			(Ncase = 12,125, Nctrl =103,091)			(Ncase = 58,854, Nctrl = 922,958)
Chromosome: Position (hg38)	rs name	EA	OA	Gene	Coding effect	Freq EA (%)	OR (95%CI)	P	Freq EA (%)	OR (95%CI)	P	Freq EA (%)	OR (95%CI)	P	Freq EA (%)	OR (95%CI)	P	Avg Freq EA (%)	OR (95%CI)	P	Phet	I2
chr1:102875460	rs4907985	A	T	COL11A1	downstream	46.86	1.06 (1.02, 1.10)	0.0035	49.65	1.04 (1.02, 1.07)	7.8e-05	48.97	1.03 (1.01, 1.05)	0.012	53.54	1.05 (1.02, 1.08)	0.0011	49.755	1.04 (1.03, 1.06)	3.9e-10	0.58	0
chr2:147879893	rs7560502	C	A	ACVR2A	intron	20.34	1.01 (0.97, 1.06)	0.56	19.52	0.98 (0.96, 1.01)	0.16	19.35	0.97 (0.94, 1.00)	0.05	11.05	0.98 (0.94, 1.03)	0.4	17.565	0.98 (0.97, 1.00)	0.033	0.5	0
chr3:49651777	rs34762726	A	G	BSN	missense	30.71	1.02 (0.98, 1.06)	0.43	28.82	0.98 (0.95, 1.00)	0.043	28.11	0.96 (0.93, 0.98)	0.00045	41.3	0.97 (0.94, 1.00)	0.065	32.235	0.97 (0.96, 0.99)	0.00018	0.093	53.3
chr3:71732370	rs73090626	C	T	EIF4E3	upstream	7.86	1.00 (0.94, 1.08)	0.92	8.61	1.02 (0.98, 1.06)	0.32	9.09	1.04 (1.00, 1.09)	0.027	11.4	1.04 (1.00, 1.09)	0.072	9.24	1.03 (1.01, 1.05)	0.0059	0.66	0
chr3:118057173	rs1995245	C	T	IGSF11	intergenic	19.25	0.93 (0.89, 0.98)	0.0049	14.65	1.00 (0.97, 1.03)	0.89	16.27	0.95 (0.92, 0.98)	0.00034	21.74	0.94 (0.91, 0.98)	0.00088	17.9775	0.96 (0.94, 0.98)	2.4e-06	0.022	68.8
chr4:1688915	rs4865462	G	A	FAM53A	upstream	44.61	0.97 (0.94, 1.01)	0.17	48.04	0.97 (0.95, 0.99)	0.011	48.03	0.97 (0.94, 0.99)	0.0024	49.07	0.96 (0.93, 0.99)	0.0048	47.4375	0.97 (0.96, 0.98)	6.4e-07	0.87	0
chr6:34595387	rs205262	G	A	C6orf106	intron	23.88	1.00 (0.96, 1.05)	0.88	27.47	1.04 (1.01, 1.06)	0.0033	28.26	1.04 (1.01, 1.06)	0.0051	28.06	1.08 (1.04, 1.11)	4.3e-06	26.9175	1.04 (1.03, 1.06)	4.1e-08	0.056	60.3
chr7:140459051	rs2272095	C	G	MKRN1	missense	30.35	1.00 (0.96, 1.04)	0.96	25.33	0.97 (0.95, 1.00)	0.038	27.83	0.97 (0.94, 0.99)	0.012	25.14	0.96 (0.93, 1.00)	0.025	27.1625	0.97 (0.96, 0.99)	0.00028	0.49	0
chr10:72001257	rs751450	A	G	CHST3	intron	33.01	0.91 (0.88, 0.95)	4.5e-06	39.63	0.90 (0.88, 0.92)	2.4e-21	39.28	0.93 (0.90, 0.95)	6.3e-11	44.35	0.93 (0.91, 0.96)	2.4e-06	39.0675	0.92 (0.90, 0.93)	4.6e-39	0.17	40.9
chr18:37570563	rs9953231	A	G	CELF4	upstream	24.56	0.97 (0.93, 1.02)	0.2	22.66	1.03 (1.01, 1.06)	0.017	23.59	1.03 (1.00, 1.06)	0.037	20.5	1.02 (0.99, 1.06)	0.24	22.8275	1.02 (1.01, 1.04)	0.0073	0.12	48.6
chr18:79817501	rs71338065	T	TCA	KCNG2	intergenic	22.11	0.99 (0.95, 1.04)	0.75	20.61	1.02 (1.00, 1.05)	0.072	18.94	1.04 (1.01, 1.07)	0.0069	21.72	1.01 (0.97, 1.04)	0.74	20.845	1.02 (1.01, 1.04)	0.0086	0.28	21.9
chr18:79873271	rs76838079	T	C	KCNG2	intron	18.95	1.04 (0.99, 1.09)	0.12	15.74	0.99 (0.96, 1.02)	0.4	15.76	0.98 (0.95, 1.01)	0.12	15.74	1.00 (0.97, 1.05)	0.81	16.5475	0.99 (0.98, 1.01)	0.48	0.16	41.6
chr19:44908684	rs429358	C	T	APOE	missense	17.41	0.99 (0.94, 1.04)	0.63	15.41	1.00 (0.97, 1.03)	0.94	16.79	0.97 (0.95, 1.00)	0.096	18.45	1.00 (0.96, 1.03)	0.8	17.015	0.99 (0.97, 1.01)	0.2	0.69	0
chr19:51270257	rs28536511	A	C	SIGLECL1	downstream	33.35	0.97 (0.93, 1.01)	0.1	28.13	0.98 (0.96, 1.01)	0.14	28.75	0.96 (0.94, 0.99)	0.0024	30.31	1.00 (0.97, 1.03)	0.88	30.135	0.98 (0.96, 0.99)	0.0012	0.31	16.7

## Sheet: SupData 5, IDD coding
Supplementary Data 5. Coding variants associated with Intervertebral disc disorders (IDD, M51)
chr	pos (hg38)	marker	rsID	ea	oa	comb_Effect	comb_Pval	P_bonf	pos2	name2	r2	gene_symbol	effect	hgnc	geneid	source*
chr14	94378610	chr14:94378610_C_T	rs28929474	T	C	0.874	1.09e-08	0.0111	94378610	chr14:94378610:SG	1	SERPINA1	SERPINA1|MODERATE|missense_variant|NP_000286.3:p.Glu366Lys	8941	5265	vep_mod
chr14	94378610	chr14:94378610_C_T	rs28929474	T	C	0.874	1.09e-08	0.0111	94378610	chr14:94378610:SG	1	SERPINA1	SERPINA1|MODERATE|missense_variant|NP_001002235.1:p.Glu366Lys	8941	5265	vep_mod
chr14	94378610	chr14:94378610_C_T	rs28929474	T	C	0.874	1.09e-08	0.0111	94378610	chr14:94378610:SG	1	SERPINA1	SERPINA1|MODERATE|missense_variant|NP_001002236.1:p.Glu366Lys	8941	5265	vep_mod
chr14	94378610	chr14:94378610_C_T	rs28929474	T	C	0.874	1.09e-08	0.0111	94378610	chr14:94378610:SG	1	SERPINA1	SERPINA1|MODERATE|missense_variant|NP_001121172.1:p.Glu366Lys	8941	5265	vep_mod
chr14	94378610	chr14:94378610_C_T	rs28929474	T	C	0.874	1.09e-08	0.0111	94378610	chr14:94378610:SG	1	SERPINA1	SERPINA1|MODERATE|missense_variant|NP_001121173.1:p.Glu366Lys	8941	5265	vep_mod
chr14	94378610	chr14:94378610_C_T	rs28929474	T	C	0.874	1.09e-08	0.0111	94378610	chr14:94378610:SG	1	SERPINA1	SERPINA1|MODERATE|missense_variant|NP_001121174.1:p.Glu366Lys	8941	5265	vep_mod
chr14	94378610	chr14:94378610_C_T	rs28929474	T	C	0.874	1.09e-08	0.0111	94378610	chr14:94378610:SG	1	SERPINA1	SERPINA1|MODERATE|missense_variant|NP_001121175.1:p.Glu366Lys	8941	5265	vep_mod
chr14	94378610	chr14:94378610_C_T	rs28929474	T	C	0.874	1.09e-08	0.0111	94378610	chr14:94378610:SG	1	SERPINA1	SERPINA1|MODERATE|missense_variant|NP_001121176.1:p.Glu366Lys	8941	5265	vep_mod
chr14	94378610	chr14:94378610_C_T	rs28929474	T	C	0.874	1.09e-08	0.0111	94378610	chr14:94378610:SG	1	SERPINA1	SERPINA1|MODERATE|missense_variant|NP_001121177.1:p.Glu366Lys	8941	5265	vep_mod
chr14	94378610	chr14:94378610_C_T	rs28929474	T	C	0.874	1.09e-08	0.0111	94378610	chr14:94378610:SG	1	SERPINA1	SERPINA1|MODERATE|missense_variant|NP_001121178.1:p.Glu366Lys	8941	5265	vep_mod
chr14	94378610	chr14:94378610_C_T	rs28929474	T	C	0.874	1.09e-08	0.0111	94378610	chr14:94378610:SG	1	SERPINA1	SERPINA1|MODERATE|missense_variant|NP_001121179.1:p.Glu366Lys	8941	5265	vep_mod
chr2	69345897	chr2:69345897_T_C	rs6722492	T	C	1.058	2.18e-17	2.18e-11	69345897	chr2:69345897:SG	1	GFPT1	GFPT1|MODERATE|splice_region_variant|NM_001244710.1:c.1105+7A>G	4241	2673	vep_mod
chr2	69345897	chr2:69345897_T_C	rs6722492	T	C	1.058	2.18e-17	2.18e-11	69345897	chr2:69345897:SG	1	GFPT1	GFPT1|MODERATE|splice_region_variant|NM_002056.3:c.1051+7A>G	4241	2673	vep_mod
chr20	35437976	chr20:35437976_G_A	rs143384	G	A	1.043	1.2e-10	0.00136	35384111	chr20:35384111:SG	0.800865	UQCC1	UQCC1|MODERATE|missense_variant|NP_060714.3:p.Arg51Gln	15891	55245	vep_mod
chr20	35437976	chr20:35437976_G_A	rs143384	G	A	1.043	1.2e-10	0.00136	35384111	chr20:35384111:SG	0.800865	UQCC1	UQCC1|MODERATE|missense_variant|NP_955781.2:p.Arg51Gln	15891	55245	vep_mod
chr4	1171342	chr4:1171342_G_T	rs11247975	G	T	0.955	6.49e-11	6.62e-05	1170489	chr4:1170489:SG	0.999808	SPON2	SPON2|MODERATE|missense_variant|NP_001121797.1:p.Val242Leu	11253	10417	vep_mod
chr4	1171342	chr4:1171342_G_T	rs11247975	G	T	0.955	6.49e-11	6.62e-05	1170489	chr4:1170489:SG	0.999808	SPON2	SPON2|MODERATE|missense_variant|NP_001185950.1:p.Val242Leu	11253	10417	vep_mod
chr4	1171342	chr4:1171342_G_T	rs11247975	G	T	0.955	6.49e-11	6.62e-05	1170489	chr4:1170489:SG	0.999808	SPON2	SPON2|MODERATE|missense_variant|NP_036577.1:p.Val242Leu	11253	10417	vep_mod
chr4	1171342	chr4:1171342_G_T	rs11247975	G	T	0.955	6.49e-11	6.62e-05	1171342	chr4:1171342:SG	1	SPON2	SPON2|MODERATE|missense_variant|NP_001121797.1:p.Ala122Glu	11253	10417	vep_mod
chr4	1171342	chr4:1171342_G_T	rs11247975	G	T	0.955	6.49e-11	6.62e-05	1171342	chr4:1171342:SG	1	SPON2	SPON2|MODERATE|missense_variant|NP_001185950.1:p.Ala122Glu	11253	10417	vep_mod
chr4	1171342	chr4:1171342_G_T	rs11247975	G	T	0.955	6.49e-11	6.62e-05	1171342	chr4:1171342:SG	1	SPON2	SPON2|MODERATE|missense_variant|NP_036577.1:p.Ala122Glu	11253	10417	vep_mod
chr7	123199913	chr7:123199913_G_A	rs28364172	A	G	1.414	2.54e-08	0.00529	123199913	chr7:123199913:SG	1	SLC13A1	SLC13A1|HIGH|stop_gained|NP_071889.2:p.Arg12Ter	10916	6561	vep_high
pos (chromosomal position of IDD variant, hg38), ea (effect allele), oa (other allele), comb_Effect (combined IDD effect in IDD metaGWAS), comb_Pval (combined Pval in IDD metaGWAS), pos2 & name 2 (chromosomal position of correlated variant, hg38), r2 (correlation with IDD variant), effect (predicted variant effect)*
* source vep_mode (variant effect predictor): https://m.ensembl.org/info/docs/tools/vep/script/vep_cache.html

## Sheet: SupData 6, Dorsalgia coding
Supplementary Data 6. Coding variants associated with Dorsalgia (M54)
chr	pos (hg38)	marker	rsID	ea	oa	comb_Effect	comb_Pval	P_bonf	pos2	name2	r2	gene_symbol	effect	hgnc	geneid	source*
chr3	49651777	chr3:49651777_G_A	rs34762726	A	G	0.96	1.08e-15	0.00574	49357401	chr3:49357401:SG	0.85513	GPX1	GPX1|MODERATE|missense_variant|NP_000572.2:p.Pro200Leu	4553	2876	vep_mod
chr3	49651777	chr3:49651777_G_A	rs34762726	A	G	0.96	1.08e-15	0.00574	49358233	chr3:49358233:XG:3	0.855219	GPX1	GPX1|MODERATE|missense_variant|NP_000572.2:p.Val16Leu	4553	2876	vep_mod
chr3	49651777	chr3:49651777_G_A	rs34762726	A	G	0.96	1.08e-15	0.00574	49358233	chr3:49358233:XG:3	0.855219	GPX1	GPX1|MODERATE|missense_variant|NP_958799.1:p.Val16Leu	4553	2876	vep_mod
chr3	49651777	chr3:49651777_G_A	rs34762726	A	G	0.96	1.08e-15	0.00574	49358233	chr3:49358233:XG:3	0.855219	GPX1	GPX1|MODERATE|inframe_deletion|NP_000572.2:p.Ala12_Ala13del	4553	2876	vep_mod
chr3	49651777	chr3:49651777_G_A	rs34762726	A	G	0.96	1.08e-15	0.00574	49358233	chr3:49358233:XG:3	0.855219	GPX1	GPX1|MODERATE|inframe_deletion|NP_958799.1:p.Ala12_Ala13del	4553	2876	vep_mod
chr3	49651777	chr3:49651777_G_A	rs34762726	A	G	0.96	1.08e-15	0.00574	49358233	chr3:49358233:XG:3	0.855219	GPX1	GPX1|MODERATE|inframe_deletion|NP_000572.2:p.Ala13del	4553	2876	vep_mod
chr3	49651777	chr3:49651777_G_A	rs34762726	A	G	0.96	1.08e-15	0.00574	49358233	chr3:49358233:XG:3	0.855219	GPX1	GPX1|MODERATE|inframe_deletion|NP_958799.1:p.Ala13del	4553	2876	vep_mod
chr3	49651777	chr3:49651777_G_A	rs34762726	A	G	0.96	1.08e-15	0.00574	49358233	chr3:49358233:XG:3	0.855219	GPX1	GPX1|MODERATE|protein_altering_variant|NP_000572.2:p.Ala13del	4553	2876	vep_mod
chr3	49651777	chr3:49651777_G_A	rs34762726	A	G	0.96	1.08e-15	0.00574	49358233	chr3:49358233:XG:3	0.855219	GPX1	GPX1|MODERATE|protein_altering_variant|NP_958799.1:p.Ala13del	4553	2876	vep_mod
chr3	49651777	chr3:49651777_G_A	rs34762726	A	G	0.96	1.08e-15	0.00574	49651777	chr3:49651777:SG	1	BSN	BSN|MODERATE|missense_variant|NP_003449.2:p.Ala741Thr	1117	8927	vep_mod
chr3	49651777	chr3:49651777_G_A	rs34762726	A	G	0.96	1.08e-15	0.00574	49684099	chr3:49684099:SG	0.976155	MST1	MST1|MODERATE|missense_variant|NP_066278.3:p.Arg703Cys	7380	4485	vep_mod
chr7	140459051	chr7:140459051_C_G	rs2272095	C	G	0.891	6.8e-10	0.000696	140459051	chr7:140459051:SG	1	MKRN1	MKRN1|MODERATE|missense_variant|NP_001138597.1:p.Val243Leu	7112	23608	vep_mod
chr7	140459051	chr7:140459051_C_G	rs2272095	C	G	0.891	6.8e-10	0.000696	140459051	chr7:140459051:SG	1	MKRN1	MKRN1|MODERATE|missense_variant|NP_001278592.1:p.Val179Leu	7112	23608	vep_mod
chr7	140459051	chr7:140459051_C_G	rs2272095	C	G	0.891	6.8e-10	0.000696	140459051	chr7:140459051:SG	1	MKRN1	MKRN1|MODERATE|missense_variant|NP_038474.2:p.Val243Leu	7112	23608	vep_mod
chr19	44908684	chr19:44908684_T_C	rs429358	C	T	0.958	1.97e-11	2.01e-05	44908684	chr19:44908684:SG	1	APOE	APOE|MODERATE|missense_variant|NP_000032.1:p.Cys130Arg	613	348	vep_mod
chr19	44908684	chr19:44908684_T_C	rs429358	C	T	0.958	1.97e-11	2.01e-05	44908684	chr19:44908684:SG	1	APOE	APOE|MODERATE|missense_variant|NP_001289617.1:p.Cys156Arg	613	348	vep_mod
chr19	44908684	chr19:44908684_T_C	rs429358	C	T	0.958	1.97e-11	2.01e-05	44908684	chr19:44908684:SG	1	APOE	APOE|MODERATE|missense_variant|NP_001289618.1:p.Cys130Arg	613	348	vep_mod
chr19	44908684	chr19:44908684_T_C	rs429358	C	T	0.958	1.97e-11	2.01e-05	44908684	chr19:44908684:SG	1	APOE	APOE|MODERATE|missense_variant|NP_001289619.1:p.Cys130Arg	613	348	vep_mod
chr19	44908684	chr19:44908684_T_C	rs429358	C	T	0.958	1.97e-11	2.01e-05	44908684	chr19:44908684:SG	1	APOE	APOE|MODERATE|missense_variant|NP_001289620.1:p.Cys130Arg	613	348	vep_mod
	pos (chromosomal position of dorsalgia variant, hg38), ea (effect allele), oa (other allele), comb_Effect (combined dorsalgia effect in dorsalgia metaGWAS), comb_Pval (combined Pval in dorsalgia metaGWAS), pos2 & name 2 (chromosomal position of correlated variant, hg38), r2 (correlation with dorsalgia variant), effect (predicted variant effect)*
* source vep_mode (variant effect predictor): https://m.ensembl.org/info/docs/tools/vep/script/vep_cache.html	* source vep_mode (variant effect predictor): https://m.ensembl.org/info/docs/tools/vep/script/vep_cache.html

## Sheet: SupData 7, IDD cis-eqtl
Supplementary Data 7. Intervertebral disc disorder (IDD), M51 cis-eQTL
chr	pos (hg38)	marker	rsID	ea	oa	comb_Effect	comb_Pval	P_bonf	Name	pos2	name2	r2	eQTL_gene	eQTL_pval	eQTL_effect_IDD_ea	tissue	effect_type	hgnc	geneid	source
chr10	72012903	chr10:72012903_T_A	rs1871452	T	A	0.916	1.57e-39	1.78e-32	chr10:72012903:SG	71981079	chr10:71981079:SG	0.821797	CHST3	1.66109e-10	0.181924	Thyroid	beta	1971	9469	gtceqtl
chr10	72012903	chr10:72012903_T_A	rs1871452	T	A	0.916	1.57e-39	1.78e-32	chr10:72012903:SG	71985841	chr10:71985841:SG	0.833846	CHST3	1.521e-62	0.347961	LCL	beta	1971	9469	grundb_adi_lcl_skin_ceqtl
chr10	72012903	chr10:72012903_T_A	rs1871452	T	A	0.916	1.57e-39	1.78e-32	chr10:72012903:SG	72012903	chr10:72012903:SG	1	CHST3	1.42182e-166	-0.3565	blood	beta	1971	9469	dcceqtlb
chr10	102868477	chr10:102868477_T_C	rs7098825	C	T	0.937	4.12e-09	0.0468	chr10:102868477:SG	102892566	chr10:102892566:SG	0.818285	CNNM2	6.7602e-10	-6.1715	blood	zscore	103	54805	eqtlgen
chr11	13275014	chr11:13275014_T_C	rs11022742	C	T	0.951	4.26e-12	4.84e-05	chr11:13275014:SG	13272358	chr11:13272358:SG	0.900443	ARNTL	1.47e-101	0.0567959	whole_blood	fx	701	406	whole_blood_yao_ceqtl
chr15	67078168	chr15:67078168_C_G	rs12901372	G	C	0.947	8.96e-17	2.04e-09	chr15:67078168:SG	67078107	chr15:67078107:SG	0.964541	SMAD3	8.2333e-19	0.276362	Muscle_Skeletal	beta	6769	4088	gtceqtl
chr15	67078168	chr15:67078168_C_G	rs12901372	G	C	0.947	8.96e-17	2.04e-09	chr15:67078168:SG	67078168	chr15:67078168:SG	1	AAGAB	9.77518e-10	-0.140002	Muscle_Skeletal	beta	25662	79719	gtceqtl
chr17	63921519	chr17:63921519_A_G	rs2040347	A	G	0.956	9.82e-11	0.00112	chr17:63921519:SG	63929137	chr17:63929137:SG	0.827741	CD79B	2.80434e-12	-0.193146	Artery_Tibial	beta	1699	974	gtceqtl
chr17	63921519	chr17:63921519_A_G	rs2040347	A	G	0.956	9.82e-11	0.00112	chr17:63921519:SG	63929137	chr17:63929137:SG	0.827741	CD79B	5.06156e-16	0.416134	Heart_Atrial_Appendage	beta	1699	974	gtceqtl
chr17	63921519	chr17:63921519_A_G	rs2040347	A	G	0.956	9.82e-11	0.00112	chr17:63921519:SG	63929137	chr17:63929137:SG	0.827741	CD79B	6.01859e-13	-0.264617	Nerve_Tibial	beta	1699	974	gtceqtl
chr17	63921519	chr17:63921519_A_G	rs2040347	A	G	0.956	9.82e-11	0.00112	chr17:63921519:SG	63929137	chr17:63929137:SG	0.827741	CD79B	9.97047e-44	-0.495117	Adipose_Subcutaneous	beta	1699	974	gtceqtl
chr17	63921519	chr17:63921519_A_G	rs2040347	A	G	0.956	9.82e-11	0.00112	chr17:63921519:SG	63930138	chr17:63930138:SG	0.827679	CD79B	1.78e-13	0.021513	whole_blood	fx	1699	974	whole_blood_yao_ceqtl
chr17	63921519	chr17:63921519_A_G	rs2040347	A	G	0.956	9.82e-11	0.00112	chr17:63921519:SG	63930872	chr17:63930872:SG	0.827937	CD79B	1.6734e-17	-0.391121	Esophagus_Gastroesophageal_Junction	beta	1699	974	gtceqtl
chr17	63921519	chr17:63921519_A_G	rs2040347	A	G	0.956	9.82e-11	0.00112	chr17:63921519:SG	63930958	chr17:63930958:SG	0.827831	CD79B	3.94e-23	-0.572064	STARNET_Fat_subcutaneous	beta	1699	974	star_ceqtl
chr19	45877067	chr19:45877067_T_G	rs35318830	G	T	1.076	7.25e-12	8.24e-05	chr19:45877067:SG	45897185	chr19:45897185:SG	0.851386	MYPOP	1.5158e-38	12.9838	blood	zscore	20178	339344	eqtlgen
chr2	69345897	chr2:69345897_T_C	rs6722492	T	C	1.058	2.18e-17	2.18e-11	chr2:69345897:SG	69305158	chr2:69305158:IG	0.943581	NFU1	6.47797e-11	0.31205	Pituitary	beta	16287	27247	gtceqtl
chr2	69345897	chr2:69345897_T_C	rs6722492	T	C	1.058	2.18e-17	2.18e-11	chr2:69345897:SG	69311086	chr2:69311086:SG	0.965477	NFU1	2.75128e-52	0.1946	blood	beta	16287	27247	dcceqtlb
chr2	69345897	chr2:69345897_T_C	rs6722492	T	C	1.058	2.18e-17	2.18e-11	chr2:69345897:SG	69317552	chr2:69317552:SG	0.965522	NFU1	1.04162e-19	0.256262	Thyroid	beta	16287	27247	gtceqtl
chr2	69345897	chr2:69345897_T_C	rs6722492	T	C	1.058	2.18e-17	2.18e-11	chr2:69345897:SG	69323920	chr2:69323920:SG	0.965604	NFU1	2.08538e-14	0.449061	Adrenal_Gland	beta	16287	27247	gtceqtl
chr2	69345897	chr2:69345897_T_C	rs6722492	T	C	1.058	2.18e-17	2.18e-11	chr2:69345897:SG	69349015	chr2:69349015:SG	0.999873	GFPT1	1.992e-25	0.146342	LCL	beta	4241	2673	grundb_adi_lcl_skin_ceqtl
chr2	69345897	chr2:69345897_T_C	rs6722492	T	C	1.058	2.18e-17	2.18e-11	chr2:69345897:SG	69349015	chr2:69349015:SG	0.999873	GFPT1	9.99418e-52	na	MO	na	4241	2673	exsnp_mo_ceqtl
chr2	69345897	chr2:69345897_T_C	rs6722492	T	C	1.058	2.18e-17	2.18e-11	chr2:69345897:SG	69366261	chr2:69366261:SG	0.999153	GFPT1	2.328e-50	0.871	white_blood_cells	beta	4241	2673	white_blood_cells_ceqtl
chr2	69345897	chr2:69345897_T_C	rs6722492	T	C	1.058	2.18e-17	2.18e-11	chr2:69345897:SG	69387029	chr2:69387029:SG	0.999145	GFPT1	3.27170000000001E-310	62.395	blood	zscore	4241	2673	eqtlgen
chr2	69345897	chr2:69345897_T_C	rs6722492	T	C	1.058	2.18e-17	2.18e-11	chr2:69345897:SG	69395167	chr2:69395167:SG	0.989882	GFPT1	3.81745e-131	0.3072	blood	beta	4241	2673	dcceqtlb
chr2	69345897	chr2:69345897_T_C	rs6722492	T	C	1.058	2.18e-17	2.18e-11	chr2:69345897:SG	69420109	chr2:69420109:SG	0.964445	NFU1	5.48466e-12	0.226813	Skin_Not_Sun_Exposed_Suprapubic	beta	16287	27247	gtceqtl
chr2	69345897	chr2:69345897_T_C	rs6722492	T	C	1.058	2.18e-17	2.18e-11	chr2:69345897:SG	69441670	chr2:69441670:SG	0.956836	NFU1	1.4712e-111	22.4439	blood	zscore	16287	27247	eqtlgen
chr2	69345897	chr2:69345897_T_C	rs6722492	T	C	1.058	2.18e-17	2.18e-11	chr2:69345897:SG	69452368	chr2:69452368:SG	0.954449	NFU1	7.35e-14	0.376	lung	beta	16287	27247	lung_ceqtl
chr2	69345897	chr2:69345897_T_C	rs6722492	T	C	1.058	2.18e-17	2.18e-11	chr2:69345897:SG	69456325	chr2:69456325:SG	0.956809	GFPT1	2.19743e-21	0.175081	Whole_Blood	beta	4241	2673	gtceqtl
chr2	69345897	chr2:69345897_T_C	rs6722492	T	C	1.058	2.18e-17	2.18e-11	chr2:69345897:SG	69463055	chr2:69463055:SG	0.954629	NFU1	3.49949e-10	0.166927	Esophagus_Muscularis	beta	16287	27247	gtceqtl
chr2	70489467	chr2:70489467_T_C	rs2902345	T	C	1.058	1.13e-17	2.57e-10	chr2:70489467:SG	70491563	chr2:70491563:SG	0.999513	TGFA	2.26792e-11	-0.301067	Brain_Cortex	beta	11765	7039	gtceqtl
chr20	35437976	chr20:35437976_G_A	rs143384	G	A	1.043	1.2e-10	0.00136	chr20:35437976:SG	35339203	chr20:35339203:SG	0.800666	UQCC1	2.09375e-11	-0.187807	Thyroid	beta	15891	55245	gtceqtl
chr20	35437976	chr20:35437976_G_A	rs143384	G	A	1.043	1.2e-10	0.00136	chr20:35437976:SG	35339203	chr20:35339203:SG	0.800666	UQCC1	2.42965e-14	-0.272747	Breast_Mammary_Tissue	beta	15891	55245	gtceqtl
chr20	35437976	chr20:35437976_G_A	rs143384	G	A	1.043	1.2e-10	0.00136	chr20:35437976:SG	35364817	chr20:35364817:SG	0.800898	UQCC1	3.27170000000001e-310	-54.6917	blood	zscore	15891	55245	eqtlgen
chr20	35437976	chr20:35437976_G_A	rs143384	G	A	1.043	1.2e-10	0.00136	chr20:35437976:SG	35368201	chr20:35368201:SG	0.800469	UQCC1	3.59444e-33	-0.302119	Skin_Not_Sun_Exposed_Suprapubic	beta	15891	55245	gtceqtl
chr20	35437976	chr20:35437976_G_A	rs143384	G	A	1.043	1.2e-10	0.00136	chr20:35437976:SG	35368201	chr20:35368201:SG	0.800469	UQCC1	3.68837e-39	-0.247674	Muscle_Skeletal	beta	15891	55245	gtceqtl
chr20	35437976	chr20:35437976_G_A	rs143384	G	A	1.043	1.2e-10	0.00136	chr20:35437976:SG	35370450	chr20:35370450:SG	0.800315	UQCC1	2.52776e-47	na	MO	na	15891	55245	exsnp_mo_ceqtl
chr20	35437976	chr20:35437976_G_A	rs143384	G	A	1.043	1.2e-10	0.00136	chr20:35437976:SG	35376181	chr20:35376181:XG:0	0.801307	GDF5	1.5901e-10	-0.353198	Esophagus_Muscularis	beta	4220	8200	gtceqtl
chr20	35437976	chr20:35437976_G_A	rs143384	G	A	1.043	1.2e-10	0.00136	chr20:35437976:SG	35376181	chr20:35376181:XG:2	0.800925	GDF5	1.5901e-10	0.353198	Esophagus_Muscularis	beta	4220	8200	gtceqtl
chr20	35437976	chr20:35437976_G_A	rs143384	G	A	1.043	1.2e-10	0.00136	chr20:35437976:SG	35384111	chr20:35384111:SG	0.800865	GDF5	1.16244e-10	0.285548	Thyroid	beta	4220	8200	gtceqtl
chr20	35437976	chr20:35437976_G_A	rs143384	G	A	1.043	1.2e-10	0.00136	chr20:35437976:SG	35384250	chr20:35384250:SG	0.801141	UQCC1	9.61e-10	-0.393772	liver	beta	15891	55245	liver_ceqtl
chr20	35437976	chr20:35437976_G_A	rs143384	G	A	1.043	1.2e-10	0.00136	chr20:35437976:SG	35385096	chr20:35385096:SG	0.801013	UQCC1	2.53e-17	-0.484256	STARNET_Fat_subcutaneous	beta	15891	55245	star_ceqtl
chr20	35437976	chr20:35437976_G_A	rs143384	G	A	1.043	1.2e-10	0.00136	chr20:35437976:SG	35387378	chr20:35387378:SG	0.800902	UQCC1	9.26359e-10	-0.258276	Pancreas	beta	15891	55245	gtceqtl
chr20	35437976	chr20:35437976_G_A	rs143384	G	A	1.043	1.2e-10	0.00136	chr20:35437976:SG	35388671	chr20:35388671:SG	0.800789	UQCC1	1.87835e-41	-0.394369	Skin_Sun_Exposed_Lower_leg	beta	15891	55245	gtceqtl
chr20	35437976	chr20:35437976_G_A	rs143384	G	A	1.043	1.2e-10	0.00136	chr20:35437976:SG	35388671	chr20:35388671:SG	0.800789	UQCC1	7.72173e-25	-0.274398	Esophagus_Mucosa	beta	15891	55245	gtceqtl
chr20	35437976	chr20:35437976_G_A	rs143384	G	A	1.043	1.2e-10	0.00136	chr20:35437976:SG	35399495	chr20:35399495:SG	0.80079	UQCC1	1.15768e-11	-0.219624	Nerve_Tibial	beta	15891	55245	gtceqtl
chr20	35437976	chr20:35437976_G_A	rs143384	G	A	1.043	1.2e-10	0.00136	chr20:35437976:SG	35407977	chr20:35407977:SG	0.800581	UQCC1	1.38751e-24	-0.336161	Adipose_Subcutaneous	beta	15891	55245	gtceqtl
chr20	35437976	chr20:35437976_G_A	rs143384	G	A	1.043	1.2e-10	0.00136	chr20:35437976:SG	35407977	chr20:35407977:SG	0.800581	UQCC1	6.58615e-20	-0.241488	Adipose_Visceral_Omentum	beta	15891	55245	gtceqtl
chr20	35437976	chr20:35437976_G_A	rs143384	G	A	1.043	1.2e-10	0.00136	chr20:35437976:SG	35417411	chr20:35417411:SG	0.803313	UQCC1	3.03821e-15	-0.268193	Stomach	beta	15891	55245	gtceqtl
chr20	35437976	chr20:35437976_G_A	rs143384	G	A	1.043	1.2e-10	0.00136	chr20:35437976:SG	35417411	chr20:35417411:SG	0.803313	UQCC1	3.27265e-21	-0.230218	Whole_Blood	beta	15891	55245	gtceqtl
chr20	35437976	chr20:35437976_G_A	rs143384	G	A	1.043	1.2e-10	0.00136	chr20:35437976:SG	35419167	chr20:35419167:SG	0.806493	GDF5	1.78572e-11	-0.267036	Lung	beta	4220	8200	gtceqtl
chr4	1171342	chr4:1171342_G_T	rs11247975	G	T	0.955	6.49e-11	6.62e-05	chr4:1171342:SG	1119373	chr4:1119373:SG	0.951915	RNF212	3.2454e-80	-18.9661	blood	zscore	27729	285498	eqtlgen
chr4	1171342	chr4:1171342_G_T	rs11247975	G	T	0.955	6.49e-11	6.62e-05	chr4:1171342:SG	1135137	chr4:1135137:SG	0.952245	RNF212	1.21717e-10	-0.494201	Colon_Sigmoid	beta	27729	285498	gtceqtl
chr4	1171342	chr4:1171342_G_T	rs11247975	G	T	0.955	6.49e-11	6.62e-05	chr4:1171342:SG	1135137	chr4:1135137:SG	0.952245	RNF212	1.81123e-14	-0.402596	Nerve_Tibial	beta	27729	285498	gtceqtl
chr4	1171342	chr4:1171342_G_T	rs11247975	G	T	0.955	6.49e-11	6.62e-05	chr4:1171342:SG	1135137	chr4:1135137:SG	0.952245	RNF212	2.09103e-10	-0.378114	Esophagus_Gastroesophageal_Junction	beta	27729	285498	gtceqtl
chr4	1171342	chr4:1171342_G_T	rs11247975	G	T	0.955	6.49e-11	6.62e-05	chr4:1171342:SG	1135137	chr4:1135137:SG	0.952245	RNF212	8.86893e-15	-0.442663	Esophagus_Muscularis	beta	27729	285498	gtceqtl
chr4	1171342	chr4:1171342_G_T	rs11247975	G	T	0.955	6.49e-11	6.62e-05	chr4:1171342:SG	1150120	chr4:1150120:SG	0.94667	RNF212	1.68719e-10	-0.394618	Pituitary	beta	27729	285498	gtceqtl
chr4	1171342	chr4:1171342_G_T	rs11247975	G	T	0.955	6.49e-11	6.62e-05	chr4:1171342:SG	1153545	chr4:1153545:SG	0.949144	RNF212	4.34999e-13	-0.398818	Lung	beta	27729	285498	gtceqtl
chr4	1171342	chr4:1171342_G_T	rs11247975	G	T	0.955	6.49e-11	6.62e-05	chr4:1171342:SG	1170489	chr4:1170489:SG	0.999808	SPON2	3.10926e-32	0.671	adipose	beta	11253	10417	dcceqtla
chr4	1171342	chr4:1171342_G_T	rs11247975	G	T	0.955	6.49e-11	6.62e-05	chr4:1171342:SG	1176025	chr4:1176025:SG	0.99857	SPON2	4.20566e-125	0.3239	blood	beta	11253	10417	dcceqtlb
chr4	1794909	chr4:1794909_G_C	rs3135842	C	G	0.945	3.96e-14	4.53e-07	chr4:1794909:SG	1794812	chr4:1794812:SG	0.999731	FGFR3	1.88495e-18	0.433321	Thyroid	beta	3690	2261	gtceqtl
chr4	1794909	chr4:1794909_G_C	rs3135842	C	G	0.945	3.96e-14	4.53e-07	chr4:1794909:SG	1794812	chr4:1794812:SG	0.999731	FGFR3	2.1644e-13	0.267043	Heart_Atrial_Appendage	beta	3690	2261	gtceqtl
chr4	1794909	chr4:1794909_G_C	rs3135842	C	G	0.945	3.96e-14	4.53e-07	chr4:1794909:SG	1794812	chr4:1794812:SG	0.999731	FGFR3	5.18245e-10	0.387274	Artery_Coronary	beta	3690	2261	gtceqtl
chr4	1794909	chr4:1794909_G_C	rs3135842	C	G	0.945	3.96e-14	4.53e-07	chr4:1794909:SG	1794812	chr4:1794812:SG	0.999731	FGFR3	5.20731e-27	0.455295	Artery_Tibial	beta	3690	2261	gtceqtl
chr4	1794909	chr4:1794909_G_C	rs3135842	C	G	0.945	3.96e-14	4.53e-07	chr4:1794909:SG	1794812	chr4:1794812:SG	0.999731	FGFR3	8.34853e-18	0.31274	Heart_Left_Ventricle	beta	3690	2261	gtceqtl
chr4	1794909	chr4:1794909_G_C	rs3135842	C	G	0.945	3.96e-14	4.53e-07	chr4:1794909:SG	1794909	chr4:1794909:SG	1	FGFR3	4.94684e-46	0.8328	adipose	beta	3690	2261	dcceqtla
chr4	1794909	chr4:1794909_G_C	rs3135842	C	G	0.945	3.96e-14	4.53e-07	chr4:1794909:SG	1795757	chr4:1795757:SG	0.992586	FGFR3	4.92923e-29	0.566393	Esophagus_Muscularis	beta	3690	2261	gtceqtl
chr4	1794909	chr4:1794909_G_C	rs3135842	C	G	0.945	3.96e-14	4.53e-07	chr4:1794909:SG	1796014	chr4:1796014:SG	0.996496	FGFR3	1.54801e-17	0.406792	Adipose_Visceral_Omentum	beta	3690	2261	gtceqtl
chr4	1794909	chr4:1794909_G_C	rs3135842	C	G	0.945	3.96e-14	4.53e-07	chr4:1794909:SG	1796014	chr4:1796014:SG	0.996496	FGFR3	2.3754e-16	0.318928	Lung	beta	3690	2261	gtceqtl
chr4	1794909	chr4:1794909_G_C	rs3135842	C	G	0.945	3.96e-14	4.53e-07	chr4:1794909:SG	1796014	chr4:1796014:SG	0.996496	FGFR3	2.7401e-29	0.516181	Adipose_Subcutaneous	beta	3690	2261	gtceqtl
chr4	1794909	chr4:1794909_G_C	rs3135842	C	G	0.945	3.96e-14	4.53e-07	chr4:1794909:SG	1796014	chr4:1796014:SG	0.996496	FGFR3	8.98636e-21	0.572436	Esophagus_Gastroesophageal_Junction	beta	3690	2261	gtceqtl
*The eQTL data was based on RNA sequencing data from several sources**, including 13,175 Icelanders that have provided whole blood samples and from 700 that provided adipose tissue (Methods). Association between sequence variants and gene expression (cis-eQTL) was estimated using a generalized linear regression, assuming additive genetic effect and quantile-normalized gene expression estimates, a…
**Sources of RNAseq evidence:
Source		Tissue	Number of individuals	Number of genes	DOI
dcceqtlb	deCODE RNAseq	Whole blood	13175	14248
dcceqtla	deCODE RNAseq	Adipose	700	9396
gtceqtl	GTEx v8	49 tissues	650	16729	*https://gtexportal.org/home/
eqtlgen	Vosa et al. 2018	Blood	31684	13195	https://doi.org/10.1101/447367
yao_ceqtl	Yao et al. 2017	Whole blood	5257	2475	https://doi.org/10.1016/j.ajhg.2017.02.003
*The Genotype-Tissue Expression (GTEx) Project was supported by the Common Fund of the Office of the Director of the National Institutes of Health, and by NCI, NHGRI, NHLBI, NIDA, NIMH, and NINDS. The data used for the analyses described in this manuscript were obtained from the GTEx Portal on 10/01/20

## Sheet: SupData 8, Dorsalg cis-eqtl
Supplementary Data 8. Dorsalgia (M54) cis-eQTL
chr	pos	marker	rsID	ea	oa	comb_Effect	comb_Pval	P_bonf	Name	pos2	name2	r2	eQTL_gene	eQTL_pval	eQTL_effect_Dorsalgia_ea	tissue	effect_type	hgnc	geneid	source
chr10	72001257	chr10:72001257_A_G	rs751450	A	G	0.962	9.99e-16	2.27e-08	chr10:72001257:SG	71981079	chr10:71981079:SG	0.937747	CHST3	1.66109e-10	0.181924	Thyroid	beta	1971	9469	gtceqtl
chr10	72001257	chr10:72001257_A_G	rs751450	A	G	0.962	9.99e-16	2.27e-08	chr10:72001257:SG	71985841	chr10:71985841:SG	0.950512	CHST3	1.521e-62	0.347961	LCL	beta	1971	9469	grundb_adi_lcl_skin_ceqtl
chr10	72001257	chr10:72001257_A_G	rs751450	A	G	0.962	9.99e-16	2.27e-08	chr10:72001257:SG	72012903	chr10:72012903:SG	0.879129	CHST3	1.42182e-166	-0.3565	blood	beta	1971	9469	dcceqtlb
chr19	51270257	chr19:51270257_C_A	rs28536511	A	C	0.967	1.59e-10	0.00181	chr19:51270257:SG	51271142	chr19:51271142:SG	0.997487	SIGLECL1	5.97837e-63	-0.58999	Testis	beta	26856	284369	gtceqtl
chr3	49651777	chr3:49651777_G_A	rs34762726	A	G	0.96	1.08e-15	0.00574	chr3:49651777:SG	49416679	chr3:49416679:SG	0.855317	UQCRC1	5.88e-09	0.01248	whole_blood	fx	12585	7384	whole_blood_yao_ceqtl
chr3	49651777	chr3:49651777_G_A	rs34762726	A	G	0.96	1.08e-15	0.00574	chr3:49651777:SG	49417897	chr3:49417897:SG	0.854661	AMT	4.08e-49	0.0332423	whole_blood	fx	473	275	whole_blood_yao_ceqtl
chr3	49651777	chr3:49651777_G_A	rs34762726	A	G	0.96	1.08e-15	0.00574	chr3:49651777:SG	49417897	chr3:49417897:SG	0.854661	USP4	2.55e-22	-0.0180541	whole_blood	fx	12627	7375	whole_blood_yao_ceqtl
chr3	49651777	chr3:49651777_G_A	rs34762726	A	G	0.96	1.08e-15	0.00574	chr3:49651777:SG	49454550	chr3:49454550:SG:0	0.820912	GPX1	1.4612e-36	12.6289	blood	zscore	4553	2876	eqtlgen
chr3	49651777	chr3:49651777_G_A	rs34762726	A	G	0.96	1.08e-15	0.00574	chr3:49651777:SG	49454550	chr3:49454550:SG:2	0.870221	GPX1	1.4612e-36	-12.6289	blood	zscore	4553	2876	eqtlgen
chr3	49651777	chr3:49651777_G_A	rs34762726	A	G	0.96	1.08e-15	0.00574	chr3:49651777:SG	49505855	chr3:49505855:SG	0.86941	APEH	1.26519e-14	0.140037	Adipose_Subcutaneous	beta	586	327	gtceqtl
chr3	49651777	chr3:49651777_G_A	rs34762726	A	G	0.96	1.08e-15	0.00574	chr3:49651777:SG	49597263	chr3:49597263:SG	0.911966	GPX1	1.16e-09	0.390444	STARNET_Muscle_skeletal	beta	4553	2876	star_ceqtl
chr3	49651777	chr3:49651777_G_A	rs34762726	A	G	0.96	1.08e-15	0.00574	chr3:49651777:SG	49604997	chr3:49604997:SG	0.947821	APEH	2.7152e-12	0.177312	Skin_Not_Sun_Exposed_Suprapubic	beta	586	327	gtceqtl
chr3	49651777	chr3:49651777_G_A	rs34762726	A	G	0.96	1.08e-15	0.00574	chr3:49651777:SG	49644878	chr3:49644878:SG	0.997324	APEH	3.44873e-11	0.14653	Nerve_Tibial	beta	586	327	gtceqtl
chr3	49651777	chr3:49651777_G_A	rs34762726	A	G	0.96	1.08e-15	0.00574	chr3:49651777:SG	49644878	chr3:49644878:SG	0.997324	UBA7	1.72e-114	0.0448314	whole_blood	fx	12471	7318	whole_blood_yao_ceqtl
chr3	49651777	chr3:49651777_G_A	rs34762726	A	G	0.96	1.08e-15	0.00574	chr3:49651777:SG	49659364	chr3:49659364:SG	0.997301	APEH	5.9323e-231	32.4473	blood	zscore	586	327	eqtlgen
chr3	49651777	chr3:49651777_G_A	rs34762726	A	G	0.96	1.08e-15	0.00574	chr3:49651777:SG	49659364	chr3:49659364:SG	0.997301	INKA1	3.2e-23	-0.604853	STARNET_Muscle_skeletal	beta	32480	389119	star_ceqtl
chr3	49651777	chr3:49651777_G_A	rs34762726	A	G	0.96	1.08e-15	0.00574	chr3:49651777:SG	49660026	chr3:49660026:SG	0.997348	INKA1	1.95803e-35	-0.336158	Muscle_Skeletal	beta	32480	389119	gtceqtl
chr3	49651777	chr3:49651777_G_A	rs34762726	A	G	0.96	1.08e-15	0.00574	chr3:49651777:SG	49664550	chr3:49664550:SG	0.997301	APEH	3.69251e-19	0.188902	Cells_Cultured_fibroblasts	beta	586	327	gtceqtl
chr3	49651777	chr3:49651777_G_A	rs34762726	A	G	0.96	1.08e-15	0.00574	chr3:49651777:SG	49664550	chr3:49664550:SG	0.997301	MST1	2.82934e-17	0.201568	Skin_Sun_Exposed_Lower_leg	beta	7380	4485	gtceqtl
chr3	49651777	chr3:49651777_G_A	rs34762726	A	G	0.96	1.08e-15	0.00574	chr3:49651777:SG	49674864	chr3:49674864:SG	0.997243	MST1	1.04372e-23	0.329127	Thyroid	beta	7380	4485	gtceqtl
chr3	49651777	chr3:49651777_G_A	rs34762726	A	G	0.96	1.08e-15	0.00574	chr3:49651777:SG	49684099	chr3:49684099:SG	0.976155	APEH	1.47835e-09	0.347	adipose	beta	586	327	dcceqtla
chr3	49651777	chr3:49651777_G_A	rs34762726	A	G	0.96	1.08e-15	0.00574	chr3:49651777:SG	49684099	chr3:49684099:SG	0.976155	MST1	5.52919e-16	0.21608	Esophagus_Mucosa	beta	7380	4485	gtceqtl
chr3	49651777	chr3:49651777_G_A	rs34762726	A	G	0.96	1.08e-15	0.00574	chr3:49651777:SG	49684923	chr3:49684923:SG	0.992567	APEH	1.785e-14	0.555	white_blood_cells	beta	586	327	white_blood_cells_ceqtl
chr3	49651777	chr3:49651777_G_A	rs34762726	A	G	0.96	1.08e-15	0.00574	chr3:49651777:SG	49684923	chr3:49684923:SG	0.992567	MST1	4.80105e-18	0.219306	Skin_Not_Sun_Exposed_Suprapubic	beta	7380	4485	gtceqtl
chr3	49651777	chr3:49651777_G_A	rs34762726	A	G	0.96	1.08e-15	0.00574	chr3:49651777:SG	49684923	chr3:49684923:SG	0.992567	MST1	8.11178e-17	0.221124	Nerve_Tibial	beta	7380	4485	gtceqtl
chr3	71732370	chr3:71732370_T_C	rs73090626	C	T	1.052	5.05e-10	0.00574	chr3:71732370:SG	71730076	chr3:71730076:SG	0.957477	EIF4E3	1.06176e-12	0.289417	Colon_Transverse	beta	31837	317649	gtceqtl
chr3	71732370	chr3:71732370_T_C	rs73090626	C	T	1.052	5.05e-10	0.00574	chr3:71732370:SG	71730076	chr3:71730076:SG	0.957477	EIF4E3	7.48619e-10	0.328039	Skin_Not_Sun_Exposed_Suprapubic	beta	31837	317649	gtceqtl
chr3	71732370	chr3:71732370_T_C	rs73090626	C	T	1.052	5.05e-10	0.00574	chr3:71732370:SG	71732370	chr3:71732370:SG	1	EIF4E3	2.37299e-29	0.466201	Nerve_Tibial	beta	31837	317649	gtceqtl
chr3	71732370	chr3:71732370_T_C	rs73090626	C	T	1.052	5.05e-10	0.00574	chr3:71732370:SG	71763452	chr3:71763452:SG	0.890511	EIF4E3	1.5978e-10	0.238962	Thyroid	beta	31837	317649	gtceqtl
chr3	71732370	chr3:71732370_T_C	rs73090626	C	T	1.052	5.05e-10	0.00574	chr3:71732370:SG	71771818	chr3:71771818:SG	0.895969	EIF4E3	3.00559e-14	0.3304	Skin_Sun_Exposed_Lower_leg	beta	31837	317649	gtceqtl
chr3	71732370	chr3:71732370_T_C	rs73090626	C	T	1.052	5.05e-10	0.00574	chr3:71732370:SG	71771818	chr3:71771818:SG	0.895969	GPR27	4.52307e-12	0.41434	Heart_Left_Ventricle	beta	4482	2850	gtceqtl
chr6	34595387	chr6:34595387_A_G	rs205262	G	A	1.038	2.39e-12	5.43e-05	chr6:34595387:SG	34595387	chr6:34595387:SG	1	SNRPC	2.88e-21	-0.0455283	whole_blood	fx	11157	6631	whole_blood_yao_ceqtl
*The eQTL data was based on RNA sequencing data from several sources**, including 13,175 Icelanders that have provided whole blood samples and from 700 that provided adipose tissue (Methods). Association between sequence variants and gene expression (cis-eQTL) was estimated using a generalized linear regression, assuming additive genetic effect and quantile-normalized gene expression estimates, a…
**Sources of RNAseq evidence:
Source		Tissue	Number of individuals	Number of genes	DOI
dcceqtlb	deCODE RNAseq	Whole blood	13175	14248
dcceqtla	deCODE RNAseq	Adipose	700	9396
gtceqtl	GTEx v8	49 tissues	650	16729	*https://gtexportal.org/home/
eqtlgen	Vosa et al. 2018	Blood	31684	13195	https://doi.org/10.1101/447367
yao_ceqtl	Yao et al. 2017	Whole blood	5257	2475	https://doi.org/10.1016/j.ajhg.2017.02.003
*The Genotype-Tissue Expression (GTEx) Project was supported by the Common Fund of the Office of the Director of the National Institutes of Health, and by NCI, NHGRI, NHLBI, NIDA, NIMH, and NINDS. The data used for the analyses described in this manuscript were obtained from the GTEx Portal on 10/01/20

## Sheet: SupData 9, IDD pQTL
Supplementary Data 9. Loci where the lead variants for IDD (shown in Supplementary Data 3) or highly correlated (r2≥0.8) variants associate with plasma protein levels (pQTL) (SomaScan, Methods)
chr	pos	marker	GWAS gene	rsID	ea	oa	comb_Effect	comb_Pval	P_bonf	Name	pos2	name2	r2	gene (prot.)	chr (prot.)	strand (prot.)	TSS (prot.)	shortname (prot.)	longname (prot.)	UniProt	SeqId	variant	Info	MAF (%)	cis/ trans	distTSS	closest genes	effect for IDD ea	-Log10(Pval)	Rank Proteins per Signal	Count Proteins per Signal	Rank Signals per Protein	Count Signals per Protein	cis-eQTL/ coding genes	RNA tissue specificity	RNA tissue distribution	RNA tissue specific NX	variance explained	LD class size
chr10	72012903	chr10:72012903_T_A	CHST3	rs1871452	T	A	0.916	1.57e-39	1.78e-32	chr10:72012903:SG	71985190	chr10:71985190:SG	0.827273	NCAN	chr19	+	19211972	CSPG3	Neurocan core protein	O14594	15573_110	rs4746103	0.999975	32.906	trans	NA	CHST3,SPOCK2,ASCC1,PSAP,CDH23,MIR7152	-0.071	14.629	1	1	4	13	CHST3 (e)	Tissue enriched	Detected in many	brain: 88.4	0.00270374	60
chr14	94378610	chr14:94378610_C_T	SERPINA1	rs28929474	T	C	0.874	1.09e-08	0.0111	chr14:94378610:SG	94371805	chr14:94371805:SG	0.959574	HSPA5	chr9	-	125241387	BiP	78 kDa glucose-regulated protein	P11021	16588_10	rs112635299	0.999586	0.821	trans	NA	SERPINA1,SERPINA2,SERPINA6,SERPINA11,SERPINA10,SERPINA9	0.395	19.466	15	38	2	3	SERPINA1 (c)	Low tissue specificity	Detected in all		0.00308236	2
chr14	94378610	chr14:94378610_C_T	SERPINA1	rs28929474	T	C	0.874	1.09e-08	0.0111	chr14:94378610:SG	94371805	chr14:94371805:SG	0.959574	C1QTNF3	chr5	-	34244724	C1QT3	Complement C1q tumor necrosis factor-related protein 3	Q9BXJ4	7251_64	rs112635299	0.999586	0.821	trans	NA	SERPINA1,SERPINA2,SERPINA6,SERPINA11,SERPINA10,SERPINA9	0.29	10.471	31	38	4	6	SERPINA1 (c)	Tissue enriched	Detected in many	salivary gland: 171.5	0.00152669	2
chr14	94378610	chr14:94378610_C_T	SERPINA1	rs28929474	T	C	0.874	1.09e-08	0.0111	chr14:94378610:SG	94378610	chr14:94378610:SG	1	SMPD1	chr11	+	6390413	ASM	Sphingomyelin phosphodiesterase	P17405	10818_36	rs28929474	0.999425	0.815	trans	NA	SERPINA1,SERPINA2,SERPINA6,SERPINA11,SERPINA9,SERPINA10	0.353	14.67	20	38	9	19	SERPINA1 (c)	Low tissue specificity	Detected in all		0.00206281	2
chr14	94378610	chr14:94378610_C_T	SERPINA1	rs28929474	T	C	0.874	1.09e-08	0.0111	chr14:94378610:SG	94378610	chr14:94378610:SG	1	ANGPTL1	chr1	-	178871080	ANGL1	Angiopoietin-related protein 1	O95841	11142_11	rs28929474	0.999425	0.815	trans	NA	SERPINA1,SERPINA2,SERPINA6,SERPINA11,SERPINA9,SERPINA10	0.278	9.7282	33	38	4	4	SERPINA1 (c)	Low tissue specificity	Detected in many		0.00118351	2
chr14	94378610	chr14:94378610_C_T	SERPINA1	rs28929474	T	C	0.874	1.09e-08	0.0111	chr14:94378610:SG	94378610	chr14:94378610:SG	1	TXNDC5	chr6	-	7910814	TXND5	Thioredoxin domain-containing protein 5	Q8NBS9	11212_7	rs28929474	0.999425	0.815	trans	NA	SERPINA1,SERPINA2,SERPINA6,SERPINA11,SERPINA9,SERPINA10	0.399	18.759	17	38	3	6	SERPINA1 (c)	Low tissue specificity	Detected in all		0.00256651	2
chr14	94378610	chr14:94378610_C_T	SERPINA1	rs28929474	T	C	0.874	1.09e-08	0.0111	chr14:94378610:SG	94378610	chr14:94378610:SG	1	DNAJB9	chr7	+	108569744	DNJB9	DnaJ homolog subfamily B member 9	Q9UBS3	11214_40	rs28929474	0.999425	0.815	trans	NA	SERPINA1,SERPINA2,SERPINA6,SERPINA11,SERPINA9,SERPINA10	0.724	59.272	3	38	1	9	SERPINA1 (c)	Low tissue specificity	Detected in all		0.00931726	2
chr14	94378610	chr14:94378610_C_T	SERPINA1	rs28929474	T	C	0.874	1.09e-08	0.0111	chr14:94378610:SG	94378610	chr14:94378610:SG	1	ATF6B	chr6	-	32128240	ATF6B	Cyclic AMP-dependent transcription factor ATF-6 beta	Q99941	11387_3	rs28929474	0.999425	0.815	trans	NA	SERPINA1,SERPINA2,SERPINA6,SERPINA11,SERPINA9,SERPINA10	0.476	25.858	11	38	4	12	SERPINA1 (c)	Low tissue specificity	Detected in all		0.00365098	2
chr14	94378610	chr14:94378610_C_T	SERPINA1	rs28929474	T	C	0.874	1.09e-08	0.0111	chr14:94378610:SG	94378610	chr14:94378610:SG	1	ARFIP2	chr11	-	6481479	ARFP2	Arfaptin-2	P53365	12630_8	rs28929474	0.999425	0.815	trans	NA	SERPINA1,SERPINA2,SERPINA6,SERPINA11,SERPINA9,SERPINA10	-0.379	17.03	18	38	1	11	SERPINA1 (c)	Low tissue specificity	Detected in all		0.00237819	2
chr14	94378610	chr14:94378610_C_T	SERPINA1	rs28929474	T	C	0.874	1.09e-08	0.0111	chr14:94378610:SG	94378610	chr14:94378610:SG	1	HTR7	chr10	-	90857914	5HT7R	5-hydroxytryptamine receptor 7	P34969	13547_5	rs28929474	0.999425	0.815	trans	NA	SERPINA1,SERPINA2,SERPINA6,SERPINA11,SERPINA9,SERPINA10	0.44	24.818	12	38	1	2	SERPINA1 (c)	Tissue enhanced	Detected in many	parathyroid gland: 30.8;testis: 14.3	0.0034671	2
chr14	94378610	chr14:94378610_C_T	SERPINA1	rs28929474	T	C	0.874	1.09e-08	0.0111	chr14:94378610:SG	94378610	chr14:94378610:SG	1	INHBB	chr2	+	120346141	Inhibin bB chain	Inhibin beta B chain	P09529	13676_46	rs28929474	0.999425	0.815	trans	NA	SERPINA1,SERPINA2,SERPINA6,SERPINA11,SERPINA9,SERPINA10	0.283	9.6476	34	38	6	6	SERPINA1 (c)	Tissue enhanced	Detected in many	adipose tissue: 23.3	0.00138483	2
chr14	94378610	chr14:94378610_C_T	SERPINA1	rs28929474	T	C	0.874	1.09e-08	0.0111	chr14:94378610:SG	94378610	chr14:94378610:SG	1	IL18R1	chr2	+	102355800	IL-18 Ra	Interleukin-18 receptor 1	Q13478	14079_14	rs28929474	0.999425	0.815	trans	NA	SERPINA1,SERPINA2,SERPINA6,SERPINA11,SERPINA9,SERPINA10	0.266	9.5961	35	38	5	6	SERPINA1 (c)	Tissue enhanced	Detected in many	lung: 39.3	0.000885635	2
chr14	94378610	chr14:94378610_C_T	SERPINA1	rs28929474	T	C	0.874	1.09e-08	0.0111	chr14:94378610:SG	94378610	chr14:94378610:SG	1	ADAM15	chr1	+	155051271	ADA15	Disintegrin and metalloproteinase domain-containing protein 15	Q13444	15455_40	rs28929474	0.999425	0.815	trans	NA	SERPINA1,SERPINA2,SERPINA6,SERPINA11,SERPINA9,SERPINA10	0.527	34.865	7	38	1	4	SERPINA1 (c)	Low tissue specificity	Detected in all		0.00474601	2
chr14	94378610	chr14:94378610_C_T	SERPINA1	rs28929474	T	C	0.874	1.09e-08	0.0111	chr14:94378610:SG	94378610	chr14:94378610:SG	1	CD14	chr5	-	140633701	sCD14	Monocyte differentiation antigen CD14, soluble	P08571	16914_104	rs28929474	0.999425	0.815	trans	NA	SERPINA1,SERPINA2,SERPINA6,SERPINA11,SERPINA9,SERPINA10	0.315	11.842	28	38	7	10	SERPINA1 (c)	Group enriched	Detected in all	blood: 189.4;liver: 165.8	0.00174976	2
chr14	94378610	chr14:94378610_C_T	SERPINA1	rs28929474	T	C	0.874	1.09e-08	0.0111	chr14:94378610:SG	94378610	chr14:94378610:SG	1	HSPA13	chr21	-	14383188	STCH	Heat shock 70 kDa protein 13	P48723	17515_6	rs28929474	0.999425	0.815	trans	NA	SERPINA1,SERPINA2,SERPINA6,SERPINA11,SERPINA9,SERPINA10	0.327	13.166	22	38	4	8	SERPINA1 (c)	Low tissue specificity	Detected in all		0.00197268	2
chr14	94378610	chr14:94378610_C_T	SERPINA1	rs28929474	T	C	0.874	1.09e-08	0.0111	chr14:94378610:SG	94378610	chr14:94378610:SG	1	TPP1	chr11	-	6619461	TPP1	Tripeptidyl-peptidase 1	O14773	17691_1	rs28929474	0.999425	0.815	trans	NA	SERPINA1,SERPINA2,SERPINA6,SERPINA11,SERPINA9,SERPINA10	0.322	12.397	27	38	6	8	SERPINA1 (c)	Low tissue specificity	Detected in all		0.00163319	2
chr14	94378610	chr14:94378610_C_T	SERPINA1	rs28929474	T	C	0.874	1.09e-08	0.0111	chr14:94378610:SG	94378610	chr14:94378610:SG	1	CCL15	chr17	-	36002038	MIP-5	C-C motif chemokine 15	Q16663	18289_16	rs28929474	0.999425	0.815	trans	NA	SERPINA1,SERPINA2,SERPINA6,SERPINA11,SERPINA9,SERPINA10	0.512	31.223	8	38	3	5	SERPINA1 (c)	Tissue enhanced	Detected in some	intestine: 36.4;liver: 17.9	0.00475065	2
chr14	94378610	chr14:94378610_C_T	SERPINA1	rs28929474	T	C	0.874	1.09e-08	0.0111	chr14:94378610:SG	94378610	chr14:94378610:SG	1	LRIG1	chr3	-	66501263	LRIG1	Leucine-rich repeats and immunoglobulin-like domains protein 1	Q96JA1	18831_6	rs28929474	0.999425	0.815	trans	NA	SERPINA1,SERPINA2,SERPINA6,SERPINA11,SERPINA9,SERPINA10	0.319	12.841	25	38	5	7	SERPINA1 (c)	Tissue enhanced	Detected in many	pancreas: 64.0	0.00170079	2
chr14	94378610	chr14:94378610_C_T	SERPINA1	rs28929474	T	C	0.874	1.09e-08	0.0111	chr14:94378610:SG	94378610	chr14:94378610:SG	1	TK2	chr16	-	66550412	KITM	Thymidine kinase 2, mitochondrial	O00142	19114_8	rs28929474	0.999425	0.815	trans	NA	SERPINA1,SERPINA2,SERPINA6,SERPINA11,SERPINA9,SERPINA10	0.418	22.11	13	38	2	2	SERPINA1 (c)	Low tissue specificity	Detected in all		0.00274778	2
chr14	94378610	chr14:94378610_C_T	SERPINA1	rs28929474	T	C	0.874	1.09e-08	0.0111	chr14:94378610:SG	94378610	chr14:94378610:SG	1	PDCD6	chr5	+	271620	PDCD6	Programmed cell death protein 6	O75340	19488_1	rs28929474	0.999425	0.815	trans	NA	SERPINA1,SERPINA2,SERPINA6,SERPINA11,SERPINA9,SERPINA10	0.286	10.173	32	38	4	6	SERPINA1 (c)	Low tissue specificity	Detected in all		0.00139892	2
chr14	94378610	chr14:94378610_C_T	SERPINA1	rs28929474	T	C	0.874	1.09e-08	0.0111	chr14:94378610:SG	94378610	chr14:94378610:SG	1	HLA-G	chr6	+	29826966	HLA-G	HLA class I histocompatibility antigen, alpha chain G	P17693	19636_23	rs28929474	0.999425	0.815	trans	NA	SERPINA1,SERPINA2,SERPINA6,SERPINA11,SERPINA9,SERPINA10	0.434	21.706	14	38	2	7	SERPINA1 (c)	Tissue enriched	Detected in some	placenta: 66.0	0.00340553	2
chr14	94378610	chr14:94378610_C_T	SERPINA1	rs28929474	T	C	0.874	1.09e-08	0.0111	chr14:94378610:SG	94378610	chr14:94378610:SG	1	IAPP	chr12	+	21354959	IAPP	Islet amyloid polypeptide	P10997	19639_53	rs28929474	0.999425	0.815	trans	NA	SERPINA1,SERPINA2,SERPINA6,SERPINA11,SERPINA9,SERPINA10	0.296	10.967	30	38	10	15	SERPINA1 (c)	Tissue enriched	Detected in some	pancreas: 63.1	0.00142646	2
chr14	94378610	chr14:94378610_C_T	SERPINA1	rs28929474	T	C	0.874	1.09e-08	0.0111	chr14:94378610:SG	94378610	chr14:94378610:SG	1	MET	chr7	+	116672358	Met	Hepatocyte growth factor receptor	P08581	2837_3	rs28929474	0.999425	0.815	trans	NA	SERPINA1,SERPINA2,SERPINA6,SERPINA11,SERPINA9,SERPINA10	0.361	14.943	19	38	9	17	SERPINA1 (c)	Low tissue specificity	Detected in many		0.00231844	2
chr14	94378610	chr14:94378610_C_T	SERPINA1	rs28929474	T	C	0.874	1.09e-08	0.0111	chr14:94378610:SG	94378610	chr14:94378610:SG	1	LRIG3	chr12	-	58920538	LRIG3	Leucine-rich repeats and immunoglobulin-like domains protein 3	Q6UXM1	3322_52	rs28929474	0.999425	0.815	trans	NA	SERPINA1,SERPINA2,SERPINA6,SERPINA11,SERPINA9,SERPINA10	0.274	9.573	36	38	5	5	SERPINA1 (c)	Low tissue specificity	Detected in many		0.00125999	2
chr14	94378610	chr14:94378610_C_T	SERPINA1	rs28929474	T	C	0.874	1.09e-08	0.0111	chr14:94378610:SG	94378610	chr14:94378610:SG	1	ENTPD5	chr14	-	74019332	ENTP5	Ectonucleoside triphosphate diphosphohydrolase 5	O75356	4437_56	rs28929474	0.999425	0.815	trans	20359278	SERPINA1,SERPINA2,SERPINA6,SERPINA11,SERPINA9,SERPINA10	0.472	27.75	10	38	3	13	SERPINA1 (c)	Tissue enhanced	Detected in all	intestine: 52.0;kidney: 43.1;liver: 71.4	0.00427459	2
chr14	94378610	chr14:94378610_C_T	SERPINA1	rs28929474	T	C	0.874	1.09e-08	0.0111	chr14:94378610:SG	94378610	chr14:94378610:SG	1	RPS3	chr11	+	75399490	RS3	40S ribosomal protein S3	P23396	5026_66	rs28929474	0.999425	0.815	trans	NA	SERPINA1,SERPINA2,SERPINA6,SERPINA11,SERPINA9,SERPINA10	1.059	133.49	1	38	1	4	SERPINA1 (c)	Low tissue specificity	Detected in all		0.0188697	2
chr14	94378610	chr14:94378610_C_T	SERPINA1	rs28929474	T	C	0.874	1.09e-08	0.0111	chr14:94378610:SG	94378610	chr14:94378610:SG	1	RTN4R	chr22	-	20268293	Nogo Receptor	Reticulon-4 receptor	Q9BZR6	5105_2	rs28929474	0.999425	0.815	trans	NA	SERPINA1,SERPINA2,SERPINA6,SERPINA11,SERPINA9,SERPINA10	0.319	11.382	29	38	4	8	SERPINA1 (c)	Tissue enhanced	Detected in many	blood: 12.0;brain: 33.2	0.00224037	2
chr14	94378610	chr14:94378610_C_T	SERPINA1	rs28929474	T	C	0.874	1.09e-08	0.0111	chr14:94378610:SG	94378610	chr14:94378610:SG	1	GPC6	chr13	+	93226807	GPC6	Glypican-6	Q9Y625	5350_14	rs28929474	0.999425	0.815	trans	NA	SERPINA1,SERPINA2,SERPINA6,SERPINA11,SERPINA9,SERPINA10	1.037	122.02	2	38	1	3	SERPINA1 (c)	Low tissue specificity	Detected in many		0.0182447	2
chr14	94378610	chr14:94378610_C_T	SERPINA1	rs28929474	T	C	0.874	1.09e-08	0.0111	chr14:94378610:SG	94378610	chr14:94378610:SG	1	PIM1	chr6	+	37170145	PIM1	Serine/threonine-protein kinase pim-1	P11309	5359_65	rs28929474	0.999425	0.815	trans	NA	SERPINA1,SERPINA2,SERPINA6,SERPINA11,SERPINA9,SERPINA10	0.577	40.936	5	38	1	4	SERPINA1 (c)	Low tissue specificity	Detected in all		0.00534993	2
chr14	94378610	chr14:94378610_C_T	SERPINA1	rs28929474	T	C	0.874	1.09e-08	0.0111	chr14:94378610:SG	94378610	chr14:94378610:SG	1	LEPR	chr1	+	65420651	sLeptin R	Leptin receptor	P48357	5400_52	rs28929474	0.999425	0.815	trans	NA	SERPINA1,SERPINA2,SERPINA6,SERPINA11,SERPINA9,SERPINA10	0.253	12.866	24	38	5	13	SERPINA1 (c)	Tissue enhanced	Detected in all	liver: 82.8	0.0008695	2
chr14	94378610	chr14:94378610_C_T	SERPINA1	rs28929474	T	C	0.874	1.09e-08	0.0111	chr14:94378610:SG	94378610	chr14:94378610:SG	1	CTRB2	chr16	-	75207174	CTRB2	Chymotrypsinogen B2	Q6GPI1	5648_28	rs28929474	0.999425	0.815	trans	NA	SERPINA1,SERPINA2,SERPINA6,SERPINA11,SERPINA9,SERPINA10	0.635	58.522	4	38	2	8	SERPINA1 (c)	Tissue enriched	Detected in single	pancreas: 3761.5	0.00648995	2
chr14	94378610	chr14:94378610_C_T	SERPINA1	rs28929474	T	C	0.874	1.09e-08	0.0111	chr14:94378610:SG	94378610	chr14:94378610:SG	1	TMX3	chr18	-	68715173	TMX3	Protein disulfide-isomerase TMX3	Q96JJ7	5654_70	rs28929474	0.999425	0.815	trans	NA	SERPINA1,SERPINA2,SERPINA6,SERPINA11,SERPINA9,SERPINA10	0.325	12.488	26	38	8	9	SERPINA1 (c)	Low tissue specificity	Detected in all		0.00161558	2
chr14	94378610	chr14:94378610_C_T	SERPINA1	rs28929474	T	C	0.874	1.09e-08	0.0111	chr14:94378610:SG	94378610	chr14:94378610:SG	1	PTPRS	chr19	-	5340803	PTPRS	Receptor-type tyrosine-protein phosphatase S	Q13332	6049_64	rs28929474	0.999425	0.815	trans	NA	SERPINA1,SERPINA2,SERPINA6,SERPINA11,SERPINA9,SERPINA10	0.412	19.258	16	38	4	7	SERPINA1 (c)	Low tissue specificity	Detected in all		0.00322081	2
chr14	94378610	chr14:94378610_C_T	SERPINA1	rs28929474	T	C	0.874	1.09e-08	0.0111	chr14:94378610:SG	94378610	chr14:94378610:SG	1	MGAT4B	chr5	-	179806977	MGT4B	Alpha-1,3-mannosyl-glycoprotein 4-beta-N-acetylglucosaminyltransferase B	Q9UQ53	7141_21	rs28929474	0.999425	0.815	trans	NA	SERPINA1,SERPINA2,SERPINA6,SERPINA11,SERPINA9,SERPINA10	0.266	8.7448	38	38	7	7	SERPINA1 (c)	Tissue enhanced	Detected in all	intestine: 125.6;liver: 100.0	0.00118546	2
chr14	94378610	chr14:94378610_C_T	SERPINA1	rs28929474	T	C	0.874	1.09e-08	0.0111	chr14:94378610:SG	94378610	chr14:94378610:SG	1	H6PD	chr1	+	9234766	G6PE	GDH/6PGL endoplasmic bifunctional protein	O95479	7161_25	rs28929474	0.999425	0.815	trans	NA	SERPINA1,SERPINA2,SERPINA6,SERPINA11,SERPINA9,SERPINA10	0.33	13.042	23	38	9	14	SERPINA1 (c)	Tissue enhanced	Detected in all	liver: 116.9	0.00150298	2
chr14	94378610	chr14:94378610_C_T	SERPINA1	rs28929474	T	C	0.874	1.09e-08	0.0111	chr14:94378610:SG	94378610	chr14:94378610:SG	1	UGT1A6	chr2	+	233691674	UGT 1A6	UDP-glucuronosyltransferase 1-6	P19224	7891_45	rs28929474	0.999425	0.815	trans	NA	SERPINA1,SERPINA2,SERPINA6,SERPINA11,SERPINA9,SERPINA10	0.484	28.971	9	38	2	4	SERPINA1 (c)	Group enriched	Detected in many	kidney: 111.7;liver: 50.1;urinary bladder: 32.7	0.00404528	2
chr14	94378610	chr14:94378610_C_T	SERPINA1	rs28929474	T	C	0.874	1.09e-08	0.0111	chr14:94378610:SG	94378610	chr14:94378610:SG	1	QPCTL	chr19	+	45692399	QPCTL	Glutaminyl-peptide cyclotransferase-like protein	Q9NXS2	8866_53	rs28929474	0.999425	0.815	trans	NA	SERPINA1,SERPINA2,SERPINA6,SERPINA11,SERPINA9,SERPINA10	0.276	9.1703	37	38	3	3	SERPINA1 (c)	Low tissue specificity	Detected in all		0.00164369	2
chr14	94378610	chr14:94378610_C_T	SERPINA1	rs28929474	T	C	0.874	1.09e-08	0.0111	chr14:94378610:SG	94378610	chr14:94378610:SG	1	JAKMIP3	chr10	+	132036067	JKIP3	Janus kinase and microtubule-interacting protein 3	Q5VZ66	9068_17	rs28929474	0.999425	0.815	trans	NA	SERPINA1,SERPINA2,SERPINA6,SERPINA11,SERPINA9,SERPINA10	0.564	40.64	6	38	2	6	SERPINA1 (c)	Tissue enhanced	Detected in some	brain: 8.8	0.0054281	2
chr14	94378610	chr14:94378610_C_T	SERPINA1	rs28929474	T	C	0.874	1.09e-08	0.0111	chr14:94378610:SG	94378610	chr14:94378610:SG	1	NPW	chr16	+	2019519	Neuropeptide W	Neuropeptide W	Q8N729	9986_14	rs28929474	0.999425	0.815	trans	NA	SERPINA1,SERPINA2,SERPINA6,SERPINA11,SERPINA9,SERPINA10	0.352	14.172	21	38	5	12	SERPINA1 (c)	Group enriched	Detected in many	liver: 49.0;placenta: 17.7	0.0023415	2
chr19	45877067	chr19:45877067_T_G	FOXA3	rs35318830	G	T	1.076	7.25e-12	8.24e-05	chr19:45877067:SG	45897237	chr19:45897237:IG	0.851493	SERPINA11	chr14	-	94452857	SPA11	Serpin A11	Q86U17	9002_36	rs35760449	0.999944	8.864	trans	NA	MYPOP,IRF2BP1,NANOS2,FOXA3,SYMPK,NOVA2	-0.117	15.127	1	1	4	7	MYPOP (e)	Tissue enriched	Detected in some	liver: 189.6	0.00191896	31
The Somalogic platform (SomaScan) was used to measure plasma levels of 4,789 proteins in 39,155 Icelandic individuals (described in Methods). We used linear regression of log-transformed protein levels against SNP allele count to look for associations of lead IDD snps with proteins, with correction for the first 10 principal components. Results that are presented are limited to those that passed …

## Sheet: SupData 10, Dorsalg pQTL
Supplementary Data 10. Loci where the lead variants for Dorsalgia (shown in Supplementary Data 4) or highly correlated (r2≥0.8) variants associate with plasma protein levels (pQTL) (SomaScan, Methods)
chr	pos	marker	GWAS gene	rsID	ea	oa	comb_Effect	comb_Pval	P_bonf	Name	pos2	name2	r2	gene (prot.)	chr (prot.)	strand (prot.)	TSS (prot.)	shortname (prot.)	longname (prot.)	UniProt	SeqId	variant	Info	MAF (%)	cis/ trans	distTSS	closest genes	effect for dorsalgia ea	-Log10(Pval)	Rank Proteins per Signal	Count Proteins per Signal	Rank Signals per Protein	Count Signals per Protein	cis-eQTL/ coding genes	RNA tissue specificity	RNA tissue distribution	RNA tissue specific NX	variance explained	LD class size
chr10	72001257	chr10:72001257_A_G	CHST3	rs751450	A	G	0.962	9.99e-16	2.27e-08	chr10:72001257:SG	71985190	chr10:71985190:SG	0.943366	NCAN	chr19	+	19211972	CSPG3	Neurocan core protein	O14594	15573_110	rs4746103	0.999975	32.906	trans	NA	CHST3,SPOCK2,ASCC1,PSAP,CDH23,MIR7152	-0.071	14.629	1	1	4	13	CHST3 (e)	Tissue enriched	Detected in many	brain: 88.4	0.00270374	60
chr19	44908684	chr19:44908684_T_C	APOE	rs429358	C	T	0.958	1.97e-11	2.01e-05	chr19:44908684:SG	44908684	chr19:44908684:SG	1	LRRN1	chr3	+	3799430	LRRN1	Leucine-rich repeat neuronal protein 1	Q6UXK5	11293_14	rs429358	0.999743	17.407	trans	NA	APOE,TOMM40,APOC1,APOC1P1,NECTIN2,APOC4	1.147	2534.4	1	44	1	3	APOE (c)	Tissue enhanced	Detected in many	brain: 32.5	0.362387	7
chr19	44908684	chr19:44908684_T_C	APOE	rs429358	C	T	0.958	1.97e-11	2.01e-05	chr19:44908684:SG	44908684	chr19:44908684:SG	1	TBCA	chr5	-	77776361	TBCA	Tubulin-specific chaperone A	O75347	12501_10	rs429358	0.999743	17.407	trans	NA	APOE,TOMM40,APOC1,APOC1P1,NECTIN2,APOC4	-1.149	2486.8	2	44	1	2	APOE (c)	Low tissue specificity	Detected in all		0.359643	7
chr19	44908684	chr19:44908684_T_C	APOE	rs429358	C	T	0.958	1.97e-11	2.01e-05	chr19:44908684:SG	44908684	chr19:44908684:SG	1	NEFL	chr8	-	24956869	NFL	Neurofilament light polypeptide	P07196	10082_251	rs429358	0.999743	17.407	trans	NA	APOE,TOMM40,APOC1,APOC1P1,NECTIN2,APOC4	-1	1863.8	3	44	1	3	APOE (c)	Tissue enriched	Detected in many	brain: 95.1	0.277183	7
chr19	44908684	chr19:44908684_T_C	APOE	rs429358	C	T	0.958	1.97e-11	2.01e-05	chr19:44908684:SG	44908684	chr19:44908684:SG	1	PHGDH	chr1	+	119711795	SERA	D-3-phosphoglycerate dehydrogenase	O43175	15548_35	rs429358	0.999743	17.407	trans	NA	APOE,TOMM40,APOC1,APOC1P1,NECTIN2,APOC4	-0.771	1007.6	4	44	1	5	APOE (c)	Low tissue specificity	Detected in all		0.163017	7
chr19	44908684	chr19:44908684_T_C	APOE	rs429358	C	T	0.958	1.97e-11	2.01e-05	chr19:44908684:SG	44908684	chr19:44908684:SG	1	DCUN1D5	chr11	-	103092215	DCNL5	DCN1-like protein 5	Q9BTE7	8760_10	rs429358	0.999743	17.407	trans	NA	APOE,TOMM40,APOC1,APOC1P1,NECTIN2,APOC4	-0.527	502.86	5	44	1	5	APOE (c)	Low tissue specificity	Detected in all		0.075244	7
chr19	44908684	chr19:44908684_T_C	APOE	rs429358	C	T	0.958	1.97e-11	2.01e-05	chr19:44908684:SG	44908684	chr19:44908684:SG	1	TP53I11	chr11	-	44951306	P5I11	Tumor protein p53-inducible protein 11	O14683	13022_20	rs429358	0.999743	17.407	trans	NA	APOE,TOMM40,APOC1,APOC1P1,NECTIN2,APOC4	-0.428	327.85	6	44	1	9	APOE (c)	Low tissue specificity	Detected in all		0.0484993	7
chr19	44908684	chr19:44908684_T_C	APOE	rs429358	C	T	0.958	1.97e-11	2.01e-05	chr19:44908684:SG	44908684	chr19:44908684:SG	1	GGT2	chr22	-	21283023	GGT2	Inactive gamma-glutamyltranspeptidase 2	P36268	6334_9	rs429358	0.999743	17.407	trans	NA	APOE,TOMM40,APOC1,APOC1P1,NECTIN2,APOC4	-0.382	269.15	7	44	1	8	APOE (c)	Tissue enhanced	Detected in some	kidney: 5.6;salivary gland: 5.5;thyroid gland: 8.4	0.0392968	7
chr19	44908684	chr19:44908684_T_C	APOE	rs429358	C	T	0.958	1.97e-11	2.01e-05	chr19:44908684:SG	44908684	chr19:44908684:SG	1	TMCC3	chr12	-	94650562	TMCC3	Transmembrane and coiled-coil domains protein 3	Q9ULS5	8922_4	rs429358	0.999743	17.407	trans	NA	APOE,TOMM40,APOC1,APOC1P1,NECTIN2,APOC4	-0.373	256.37	8	44	1	5	APOE (c)	Low tissue specificity	Detected in all		0.0370788	7
chr19	44908684	chr19:44908684_T_C	APOE	rs429358	C	T	0.958	1.97e-11	2.01e-05	chr19:44908684:SG	44908684	chr19:44908684:SG	1	SNRPF	chr12	+	95858930	RUXF	Small nuclear ribonucleoprotein F	P62306	5494_52	rs429358	0.999743	17.407	trans	NA	APOE,TOMM40,APOC1,APOC1P1,NECTIN2,APOC4	-0.264	134.7	9	44	1	5	APOE (c)	Low tissue specificity	Detected in all		0.0185766	7
chr19	44908684	chr19:44908684_T_C	APOE	rs429358	C	T	0.958	1.97e-11	2.01e-05	chr19:44908684:SG	44908684	chr19:44908684:SG	1	CRP	chr1	-	159714589	CRP	C-reactive protein	P02741	4337_49	rs429358	0.999743	17.407	trans	NA	APOE,TOMM40,APOC1,APOC1P1,NECTIN2,APOC4	-0.255	122.27	10	44	1	10	APOE (c)	Tissue enriched	Detected in some	liver: 1139.7	0.01765	7
chr19	44908684	chr19:44908684_T_C	APOE	rs429358	C	T	0.958	1.97e-11	2.01e-05	chr19:44908684:SG	44908684	chr19:44908684:SG	1	PLA2G7	chr6	-	46735836	PAFAH	Platelet-activating factor acetylhydrolase	Q13093	5015_15	rs429358	0.999743	17.407	trans	NA	APOE,TOMM40,APOC1,APOC1P1,NECTIN2,APOC4	0.253	111.15	11	44	3	15	APOE (c)	Tissue enhanced	Detected in many	adipose tissue: 57.0;lymphoid tissue: 32.9	0.0170584	7
chr19	44908684	chr19:44908684_T_C	APOE	rs429358	C	T	0.958	1.97e-11	2.01e-05	chr19:44908684:SG	44908684	chr19:44908684:SG	1	MMP8	chr11	-	102724967	MMP-8	Neutrophil collagenase	P22894	9172_69	rs429358	0.999743	17.407	trans	NA	APOE,TOMM40,APOC1,APOC1P1,NECTIN2,APOC4	0.237	104.76	12	44	2	9	APOE (c)	Tissue enriched	Detected in some	bone marrow: 119.3	0.015949	7
chr19	44908684	chr19:44908684_T_C	APOE	rs429358	C	T	0.958	1.97e-11	2.01e-05	chr19:44908684:SG	44908684	chr19:44908684:SG	1	ARL1	chr12	-	101407820	ARL1	ADP-ribosylation factor-like protein 1	P40616	12392_30	rs429358	0.999743	17.407	trans	NA	APOE,TOMM40,APOC1,APOC1P1,NECTIN2,APOC4	-0.181	63.352	13	44	1	5	APOE (c)	Low tissue specificity	Detected in all		0.00846894	7
chr19	44908684	chr19:44908684_T_C	APOE	rs429358	C	T	0.958	1.97e-11	2.01e-05	chr19:44908684:SG	44908684	chr19:44908684:SG	1	RDH16	chr12	-	56959374	RDH16	Retinol dehydrogenase 16	O75452	12881_17	rs429358	0.999743	17.407	trans	NA	APOE,TOMM40,APOC1,APOC1P1,NECTIN2,APOC4	-0.16	50.462	14	44	1	5	APOE (c)	Tissue enriched	Detected in some	liver: 114.6	0.00657026	7
chr19	44908684	chr19:44908684_T_C	APOE	rs429358	C	T	0.958	1.97e-11	2.01e-05	chr19:44908684:SG	44909969	chr19:44909969:XG:6	0.985292	PSD	chr10	-	102420164	PSD1	PH and SEC7 domain-containing protein 1	A5PKW4	13055_53	rs370056373,rs775941481	0.999391	17.272	trans	NA	APOE,APOC1,TOMM40,APOC1P1,NECTIN2,APOC4	0.154	45.408	15	44	4	7	APOE (c)	Tissue enhanced	Detected in many	brain: 66.8	0.0068457	6
chr19	44908684	chr19:44908684_T_C	APOE	rs429358	C	T	0.958	1.97e-11	2.01e-05	chr19:44908684:SG	44908684	chr19:44908684:SG	1	COTL1	chr16	-	84618096	Coactosin-like protein	Coactosin-like protein	Q14019	4905_63	rs429358	0.999743	17.407	trans	NA	APOE,TOMM40,APOC1,APOC1P1,NECTIN2,APOC4	-0.149	43.594	16	44	1	4	APOE (c)	Tissue enhanced	Detected in all	blood: 206.6;lymphoid tissue: 103.0	0.00549921	7
chr19	44908684	chr19:44908684_T_C	APOE	rs429358	C	T	0.958	1.97e-11	2.01e-05	chr19:44908684:SG	44908684	chr19:44908684:SG	1	CUZD1	chr10	-	122846175	CUZD1	CUB and zona pellucida-like domain-containing protein 1	Q86UP6	7943_16	rs429358	0.999743	17.407	trans	NA	APOE,TOMM40,APOC1,APOC1P1,NECTIN2,APOC4	0.148	43.35	17	44	1	4	APOE (c)	Tissue enriched	Detected in some	pancreas: 650.6	0.00643802	7
chr19	44908684	chr19:44908684_T_C	APOE	rs429358	C	T	0.958	1.97e-11	2.01e-05	chr19:44908684:SG	44908684	chr19:44908684:SG	1	METTL1	chr12	-	57772131	METTL1	tRNA (guanine-N(7)-)-methyltransferase	Q9UBP6	12514_16	rs429358	0.999743	17.407	trans	NA	APOE,TOMM40,APOC1,APOC1P1,NECTIN2,APOC4	-0.139	37.408	18	44	2	6	APOE (c)	Low tissue specificity	Detected in all		0.00509284	7
chr19	44908684	chr19:44908684_T_C	APOE	rs429358	C	T	0.958	1.97e-11	2.01e-05	chr19:44908684:SG	44908684	chr19:44908684:SG	1	RGMA	chr15	-	93089214	RGMA	Repulsive guidance molecule A	Q96B86	5483_1	rs429358	0.999743	17.407	trans	NA	APOE,TOMM40,APOC1,APOC1P1,NECTIN2,APOC4	-0.142	37.178	19	44	3	7	APOE (c)	Tissue enhanced	Detected in many	brain: 59.0;skeletal muscle: 85.5	0.00522419	7
chr19	44908684	chr19:44908684_T_C	APOE	rs429358	C	T	0.958	1.97e-11	2.01e-05	chr19:44908684:SG	44909969	chr19:44909969:XG:6	0.985292	ANXA2	chr15	-	60398025	annexin II	Annexin A2	P07355	4961_17	rs370056373,rs775941481	0.999391	17.272	trans	NA	APOE,APOC1,TOMM40,APOC1P1,NECTIN2,APOC4	-0.136	36.21	20	44	2	3	APOE (c)	Low tissue specificity	Detected in all		0.00514658	6
chr19	44908684	chr19:44908684_T_C	APOE	rs429358	C	T	0.958	1.97e-11	2.01e-05	chr19:44908684:SG	44908684	chr19:44908684:SG	1	ADAM11	chr17	+	44759150	ADA11	Disintegrin and metalloproteinase domain-containing protein 11	O75078	6586_19	rs429358	0.999743	17.407	trans	NA	APOE,TOMM40,APOC1,APOC1P1,NECTIN2,APOC4	-0.124	30.056	21	44	2	5	APOE (c)	Group enriched	Detected in many	brain: 42.3;heart muscle: 11.2	0.00417163	7
chr19	44908684	chr19:44908684_T_C	APOE	rs429358	C	T	0.958	1.97e-11	2.01e-05	chr19:44908684:SG	44909969	chr19:44909969:XG:6	0.985292	CPE	chr4	+	165378941	CBPE	Carboxypeptidase E	P16870	5343_74	rs370056373,rs775941481	0.999391	17.272	trans	NA	APOE,APOC1,TOMM40,APOC1P1,NECTIN2,APOC4	0.114	25.696	22	44	4	5	APOE (c)	Tissue enhanced	Detected in many	brain: 203.7	0.00375335	6
chr19	44908684	chr19:44908684_T_C	APOE	rs429358	C	T	0.958	1.97e-11	2.01e-05	chr19:44908684:SG	44908684	chr19:44908684:SG	1	APOA5	chr11	-	116792420	Apo A-V	Apolipoprotein A-V	Q6Q788	15363_32	rs429358	0.999743	17.407	trans	NA	APOE,TOMM40,APOC1,APOC1P1,NECTIN2,APOC4	-0.106	22.468	23	44	3	10	APOE (c)	Tissue enriched	Detected in single	liver: 112.2	0.00272617	7
chr19	44908684	chr19:44908684_T_C	APOE	rs429358	C	T	0.958	1.97e-11	2.01e-05	chr19:44908684:SG	44908684	chr19:44908684:SG	1	YWHAQ	chr2	-	9631055	14-3-3 protein theta	14-3-3 protein theta	P27348	7625_27	rs429358	0.999743	17.407	trans	NA	APOE,TOMM40,APOC1,APOC1P1,NECTIN2,APOC4	-0.105	22.413	24	44	1	2	APOE (c)	Low tissue specificity	Detected in all		0.00285633	7
chr19	44908684	chr19:44908684_T_C	APOE	rs429358	C	T	0.958	1.97e-11	2.01e-05	chr19:44908684:SG	44908684	chr19:44908684:SG	1	ADGRF1	chr6	-	47042363	GPR110	Adhesion G-protein coupled receptor F1	Q5T601	11243_90	rs429358	0.999743	17.407	trans	NA	APOE,TOMM40,APOC1,APOC1P1,NECTIN2,APOC4	0.104	21.694	25	44	2	4	APOE (c)	Tissue enhanced	Detected in many	kidney: 27.4	0.00313558	7
chr19	44908684	chr19:44908684_T_C	APOE	rs429358	C	T	0.958	1.97e-11	2.01e-05	chr19:44908684:SG	44908684	chr19:44908684:SG	1	BPTF	chr17	+	67825516	BPTF	Nucleosome-remodeling factor subunit BPTF	Q12830	12482_5	rs429358	0.999743	17.407	trans	NA	APOE,TOMM40,APOC1,APOC1P1,NECTIN2,APOC4	-0.102	21.152	26	44	2	4	APOE (c)	Low tissue specificity	Detected in all		0.00269674	7
chr19	44908684	chr19:44908684_T_C	APOE	rs429358	C	T	0.958	1.97e-11	2.01e-05	chr19:44908684:SG	44908684	chr19:44908684:SG	1	HS3ST5	chr6	-	114342395	HS3S5	Heparan sulfate glucosamine 3-O-sulfotransferase 5	Q8IZT8	10731_10	rs429358	0.999743	17.407	trans	NA	APOE,TOMM40,APOC1,APOC1P1,NECTIN2,APOC4	-0.1	20.163	27	44	2	3	APOE (c)	Tissue enhanced	Detected in some	brain: 13.1;seminal vesicle: 9.4;skeletal muscle: 10.1	0.00247367	7
chr19	44908684	chr19:44908684_T_C	APOE	rs429358	C	T	0.958	1.97e-11	2.01e-05	chr19:44908684:SG	44908684	chr19:44908684:SG	1	NXPH2	chr2	-	138780241	NXPH2	Neurexophilin-2	O95156	9511_61	rs429358	0.999743	17.407	trans	NA	APOE,TOMM40,APOC1,APOC1P1,NECTIN2,APOC4	-0.1	20.003	28	44	6	11	APOE (c)	Group enriched	Detected in some	brain: 23.0;kidney: 8.0;ovary: 19.3	0.00245659	7
chr19	44908684	chr19:44908684_T_C	APOE	rs429358	C	T	0.958	1.97e-11	2.01e-05	chr19:44908684:SG	44908684	chr19:44908684:SG	1	NAALADL1	chr11	-	65059020	NALDL	N-acetylated-alpha-linked acidic dipeptidase-like protein	Q9UQQ1	17505_125	rs429358	0.999743	17.407	trans	NA	APOE,TOMM40,APOC1,APOC1P1,NECTIN2,APOC4	-0.1	19.9	29	44	5	7	APOE (c)	Group enriched	Detected in many	blood: 49.5;intestine: 123.4	0.00250079	7
chr19	44908684	chr19:44908684_T_C	APOE	rs429358	C	T	0.958	1.97e-11	2.01e-05	chr19:44908684:SG	44908684	chr19:44908684:SG	1	COPS2	chr15	-	49155657	CSN2	COP9 signalosome complex subunit 2	P61201	14029_42	rs429358	0.999743	17.407	trans	NA	APOE,TOMM40,APOC1,APOC1P1,NECTIN2,APOC4	-0.095	18.011	30	44	2	5	APOE (c)	Low tissue specificity	Detected in all		0.00219517	7
chr19	44908684	chr19:44908684_T_C	APOE	rs429358	C	T	0.958	1.97e-11	2.01e-05	chr19:44908684:SG	44908684	chr19:44908684:SG	1	HEXB	chr5	+	74640022	Hexosaminidase B	Beta-hexosaminidase subunit beta	P07686	15470_11	rs429358	0.999743	17.407	trans	NA	APOE,TOMM40,APOC1,APOC1P1,NECTIN2,APOC4	-0.092	17.003	31	44	6	17	APOE (c)	Tissue enhanced	Detected in all	placenta: 174.3	0.00200768	7
chr19	44908684	chr19:44908684_T_C	APOE	rs429358	C	T	0.958	1.97e-11	2.01e-05	chr19:44908684:SG	44908684	chr19:44908684:SG	1	NAAA	chr4	-	75941013	ASAHL	N-acylethanolamine-hydrolyzing acid amidase	Q02083	3173_49	rs429358	0.999743	17.407	trans	NA	APOE,TOMM40,APOC1,APOC1P1,NECTIN2,APOC4	-0.082	15.719	32	44	5	24	APOE (c)	Tissue enhanced	Detected in all	blood: 89.9	0.0017437	7
chr19	44908684	chr19:44908684_T_C	APOE	rs429358	C	T	0.958	1.97e-11	2.01e-05	chr19:44908684:SG	44908684	chr19:44908684:SG	1	RGS7	chr1	-	241357274	RGS7	Regulator of G-protein signaling 7	P49802	12538_19	rs429358	0.999743	17.407	trans	NA	APOE,TOMM40,APOC1,APOC1P1,NECTIN2,APOC4	0.084	15.353	33	44	1	3	APOE (c)	Tissue enhanced	Detected in many	adrenal gland: 11.5;brain: 38.1	0.00194305	7
chr19	44908684	chr19:44908684_T_C	APOE	rs429358	C	T	0.958	1.97e-11	2.01e-05	chr19:44908684:SG	44909969	chr19:44909969:XG:6	0.985292	NRBP1	chr2	+	27427789	NRBP	Nuclear receptor-binding protein	Q9UHY1	12616_45	rs370056373,rs775941481	0.999391	17.272	trans	NA	APOE,APOC1,TOMM40,APOC1P1,NECTIN2,APOC4	0.084	14.255	34	44	4	6	APOE (c)	Low tissue specificity	Detected in all		0.00200059	6
chr19	44908684	chr19:44908684_T_C	APOE	rs429358	C	T	0.958	1.97e-11	2.01e-05	chr19:44908684:SG	44908684	chr19:44908684:SG	1	INHBC	chr12	+	57434684	INHBC	Inhibin beta C chain	P55103	6408_2	rs429358	0.999743	17.407	trans	NA	APOE,TOMM40,APOC1,APOC1P1,NECTIN2,APOC4	-0.084	13.464	35	44	2	3	APOE (c)	Tissue enriched	Detected in single	liver: 121.3	0.00143191	7
chr19	44908684	chr19:44908684_T_C	APOE	rs429358	C	T	0.958	1.97e-11	2.01e-05	chr19:44908684:SG	44908684	chr19:44908684:SG	1	SARS	chr1	+	109213892	SYSC	Serine--tRNA ligase, cytoplasmic	P49591	18178_13	rs429358	0.999743	17.407	trans	NA	APOE,TOMM40,APOC1,APOC1P1,NECTIN2,APOC4	-0.077	12.349	36	44	1	1	APOE (c)	Low tissue specificity	Detected in all		0.00142842	7
chr19	44908684	chr19:44908684_T_C	APOE	rs429358	C	T	0.958	1.97e-11	2.01e-05	chr19:44908684:SG	44908684	chr19:44908684:SG	1	FAM210A	chr18	-	13726592	F210A	Protein FAM210A	Q96ND0	14593_152	rs429358	0.999743	17.407	trans	NA	APOE,TOMM40,APOC1,APOC1P1,NECTIN2,APOC4	-0.076	11.976	37	44	3	4	APOE (c)	Low tissue specificity	Detected in all		0.00145997	7
chr19	44908684	chr19:44908684_T_C	APOE	rs429358	C	T	0.958	1.97e-11	2.01e-05	chr19:44908684:SG	44908684	chr19:44908684:SG	1	UBE2G2	chr21	-	44801836	UB2G2	Ubiquitin-conjugating enzyme E2 G2	P60604	9199_6	rs429358	0.999743	17.407	trans	NA	APOE,TOMM40,APOC1,APOC1P1,NECTIN2,APOC4	-0.077	11.452	38	44	4	4	APOE (c)	Low tissue specificity	Detected in all		0.00153733	7
chr19	44908684	chr19:44908684_T_C	APOE	rs429358	C	T	0.958	1.97e-11	2.01e-05	chr19:44908684:SG	44908684	chr19:44908684:SG	1	SMPD1	chr11	+	6390413	ASM	Sphingomyelin phosphodiesterase	P17405	10818_36	rs429358	0.999743	17.407	trans	NA	APOE,TOMM40,APOC1,APOC1P1,NECTIN2,APOC4	-0.075	11.133	39	44	12	19	APOE (c)	Low tissue specificity	Detected in all		0.00117554	7
chr19	44908684	chr19:44908684_T_C	APOE	rs429358	C	T	0.958	1.97e-11	2.01e-05	chr19:44908684:SG	44908684	chr19:44908684:SG	1	GHR	chr5	+	42423774	Growth hormone receptor	Growth hormone receptor	P10912	2948_58	rs429358	0.999743	17.407	trans	NA	APOE,TOMM40,APOC1,APOC1P1,NECTIN2,APOC4	-0.075	11.078	40	44	5	5	APOE (c)	Group enriched	Detected in many	adipose tissue: 44.4;breast: 31.5;liver: 82.4;skeletal muscle: 23.4	0.00106846	7
chr19	44908684	chr19:44908684_T_C	APOE	rs429358	C	T	0.958	1.97e-11	2.01e-05	chr19:44908684:SG	44908684	chr19:44908684:SG	1	CTSZ	chr20	-	59007254	CATZ	Cathepsin Z	Q9UBR2	4971_1	rs429358	0.999743	17.407	trans	NA	APOE,TOMM40,APOC1,APOC1P1,NECTIN2,APOC4	-0.074	10.791	41	44	6	8	APOE (c)	Low tissue specificity	Detected in all		0.00125112	7
chr19	44908684	chr19:44908684_T_C	APOE	rs429358	C	T	0.958	1.97e-11	2.01e-05	chr19:44908684:SG	44909969	chr19:44909969:XG:6	0.985292	DCUN1D1	chr3	-	182986364	DCNL1	DCN1-like protein 1	Q96GG9	17366_6	rs370056373,rs775941481	0.999391	17.272	trans	NA	APOE,APOC1,TOMM40,APOC1P1,NECTIN2,APOC4	-0.073	10.589	42	44	5	5	APOE (c)	Tissue enriched	Detected in all	testis: 95.0	0.000956458	6
chr19	44908684	chr19:44908684_T_C	APOE	rs429358	C	T	0.958	1.97e-11	2.01e-05	chr19:44908684:SG	44908684	chr19:44908684:SG	1	CREG1	chr1	-	167553819	CREG1	Protein CREG1	O75629	9357_4	rs429358	0.999743	17.407	trans	NA	APOE,TOMM40,APOC1,APOC1P1,NECTIN2,APOC4	-0.07	9.8923	43	44	7	7	APOE (c)	Low tissue specificity	Detected in all		0.00121422	7
chr19	44908684	chr19:44908684_T_C	APOE	rs429358	C	T	0.958	1.97e-11	2.01e-05	chr19:44908684:SG	44918903	chr19:44918903:SG	0.819456	SULF2	chr20	-	47786616	SULF2	Extracellular sulfatase Sulf-2	Q8IWU5	8305_18	rs12721051	0.998217	19.981	trans	NA	APOC1,APOC1P1,APOE,TOMM40,APOC4,APOC4-APOC2	-0.064	9.6189	44	44	3	5	APOE (c)	Low tissue specificity	Detected in all		0.00101563	11
chr3	49651777	chr3:49651777_G_A	BSN	rs34762726	A	G	0.96	1.08e-15	0.00574	chr3:49651777:SG	49538480	chr3:49538480:IG:3	0.855677	SNX1	chr15	+	64094065	SNX1	Sorting nexin-1	Q13596	8807_13	rs562409867,rs752191489	0.998827	32.219	trans	NA	DAG1,BSN-AS2,BSN,NICN1,AMT,TCTA	-0.052	9.344	13	14	1	1	AMT,APEH,GPX1,INKA1,MST1,UBA7,UQCRC1,USP4 (e); BSN,GPX1,MST1 (c)	Low tissue specificity	Detected in all		0.00129457	173
chr3	49651777	chr3:49651777_G_A	BSN	rs34762726	A	G	0.96	1.08e-15	0.00574	chr3:49651777:SG	49651777	chr3:49651777:SG	1	IRF9	chr14	+	24161212	ISGF3	Interferon regulatory factor 9	Q00978	12439_67	rs34762726	0.999954	30.713	trans	NA	BSN,APEH,MST1,RNF123,AMIGO3,GMPPB	-0.075	17.833	9	14	2	2	AMT,APEH,GPX1,INKA1,MST1,UBA7,UQCRC1,USP4 (e); BSN,GPX1,MST1 (c)	Low tissue specificity	Detected in all		0.00272781	171
chr3	49651777	chr3:49651777_G_A	BSN	rs34762726	A	G	0.96	1.08e-15	0.00574	chr3:49651777:SG	49651777	chr3:49651777:SG	1	CYB5R1	chr1	-	202967276	NB5R1	NADH-cytochrome b5 reductase 1	Q9UHQ9	18255_6	rs34762726	0.999954	30.713	trans	NA	BSN,APEH,MST1,RNF123,AMIGO3,GMPPB	-0.057	10.767	10	14	5	6	AMT,APEH,GPX1,INKA1,MST1,UBA7,UQCRC1,USP4 (e); BSN,GPX1,MST1 (c)	Tissue enhanced	Detected in all	skeletal muscle: 119.2	0.00146508	171
chr3	49651777	chr3:49651777_G_A	BSN	rs34762726	A	G	0.96	1.08e-15	0.00574	chr3:49651777:SG	49651777	chr3:49651777:SG	1	IL23R	chr1	+	67138638	IL-23 R	Interleukin-23 receptor	Q5VWK5	5088_175	rs34762726	0.999954	30.713	trans	NA	BSN,APEH,MST1,RNF123,AMIGO3,GMPPB	-0.218	140.6	5	14	1	1	AMT,APEH,GPX1,INKA1,MST1,UBA7,UQCRC1,USP4 (e); BSN,GPX1,MST1 (c)	Tissue enhanced	Detected in some	blood: 18.1;lymphoid tissue: 11.0	0.0193064	171
chr3	49651777	chr3:49651777_G_A	BSN	rs34762726	A	G	0.96	1.08e-15	0.00574	chr3:49651777:SG	49651777	chr3:49651777:SG	1	STOM	chr9	-	121370304	STOM	Erythrocyte band 7 integral membrane protein	P27105	8261_51	rs34762726	0.999954	30.713	trans	NA	BSN,APEH,MST1,RNF123,AMIGO3,GMPPB	-0.077	18.564	8	14	2	5	AMT,APEH,GPX1,INKA1,MST1,UBA7,UQCRC1,USP4 (e); BSN,GPX1,MST1 (c)	Low tissue specificity	Detected in all		0.00271974	171
chr3	49651777	chr3:49651777_G_A	BSN	rs34762726	A	G	0.96	1.08e-15	0.00574	chr3:49651777:SG	49653063	chr3:49653063:SG	0.999903	TMPRSS11D	chr4	-	67885063	TM11D	Transmembrane protease serine 11D	O60235	6547_83	rs11709525	0.999948	30.712	trans	NA	BSN,APEH,MST1,RNF123,AMIGO3,GMPPB	-0.239	174.21	4	14	1	2	AMT,APEH,GPX1,INKA1,MST1,UBA7,UQCRC1,USP4 (e); BSN,GPX1,MST1 (c)	Group enriched	Detected in some	cervix, uterine: 18.1;esophagus: 41.2;lymphoid tissue: 20.3;tongue: 67.6;vagina: 23.1	0.0242019	171
chr3	49651777	chr3:49651777_G_A	BSN	rs34762726	A	G	0.96	1.08e-15	0.00574	chr3:49651777:SG	49672479	chr3:49672479:XG:6	0.934571	MX1	chr21	+	41420328	Mx1	Interferon-induced GTP-binding protein Mx1	P20591	17460_51	rs371314787	0.986574	31.409	trans	NA	APEH,BSN,MST1,RNF123,AMIGO3,GMPPB	-0.055	9.3771	12	14	8	9	AMT,APEH,GPX1,INKA1,MST1,UBA7,UQCRC1,USP4 (e); BSN,GPX1,MST1 (c)	Low tissue specificity	Detected in all		0.00173059	147
chr3	49651777	chr3:49651777_G_A	BSN	rs34762726	A	G	0.96	1.08e-15	0.00574	chr3:49651777:SG	49672479	chr3:49672479:XG:6	0.934571	PLD5	chr1	-	242530546	PLD5	Inactive phospholipase D5	Q8N7P1	8081_55	rs371314787	0.986574	31.409	trans	NA	APEH,BSN,MST1,RNF123,AMIGO3,GMPPB	-0.054	9.6738	11	14	1	1	AMT,APEH,GPX1,INKA1,MST1,UBA7,UQCRC1,USP4 (e); BSN,GPX1,MST1 (c)	Group enriched	Detected in many	brain: 54.8;retina: 37.7	0.00116381	147
chr3	49651777	chr3:49651777_G_A	BSN	rs34762726	A	G	0.96	1.08e-15	0.00574	chr3:49651777:SG	49672479	chr3:49672479:XG:6	0.934571	ARSK	chr5	+	95555107	ARSK	Arylsulfatase K	Q6UWY0	8269_327	rs371314787	0.986574	31.409	trans	NA	APEH,BSN,MST1,RNF123,AMIGO3,GMPPB	-0.055	9.1794	14	14	8	9	AMT,APEH,GPX1,INKA1,MST1,UBA7,UQCRC1,USP4 (e); BSN,GPX1,MST1 (c)	Low tissue specificity	Detected in all		0.00134595	147
chr3	49651777	chr3:49651777_G_A	BSN	rs34762726	A	G	0.96	1.08e-15	0.00574	chr3:49651777:SG	49676792	chr3:49676792:SG	0.997318	MST1	chr3	-	49689523	MSP	Hepatocyte growth factor-like protein	P26927	4407_10	rs1131095	0.999983	30.757	cis	12731	APEH,BSN,MST1,RNF123,AMIGO3,GMPPB	-1.227	6816.8	1	14	1	8	AMT,APEH,GPX1,INKA1,MST1,UBA7,UQCRC1,USP4 (e); BSN,GPX1,MST1 (c)	Tissue enriched	Detected in many	liver: 117.0	0.633739	172
chr3	49651777	chr3:49651777_G_A	BSN	rs34762726	A	G	0.96	1.08e-15	0.00574	chr3:49651777:SG	49684099	chr3:49684099:SG	0.976155	OXSM	chr3	+	25788282	OXSM	3-oxoacyl-[acyl-carrier-protein] synthase, mitochondrial	Q9NWU1	18271_43	rs3197999	0.999887	30.259	trans	23895817	MST1,APEH,RNF123,BSN,AMIGO3,GMPPB	-0.374	432.61	2	14	1	1	AMT,APEH,GPX1,INKA1,MST1,UBA7,UQCRC1,USP4 (e); BSN,GPX1,MST1 (c)	Low tissue specificity	Detected in all		0.0562474	165
chr3	49651777	chr3:49651777_G_A	BSN	rs34762726	A	G	0.96	1.08e-15	0.00574	chr3:49651777:SG	49684099	chr3:49684099:SG	0.976155	LECT1	chr13	-	52739812	LECT1	Leukocyte cell-derived chemotaxin 1	O75829	9928_125	rs3197999	0.999887	30.259	trans	NA	MST1,APEH,RNF123,BSN,AMIGO3,GMPPB	0.184	100.99	6	14	2	5	AMT,APEH,GPX1,INKA1,MST1,UBA7,UQCRC1,USP4 (e); BSN,GPX1,MST1 (c)				0.0136909	165
chr3	49651777	chr3:49651777_G_A	BSN	rs34762726	A	G	0.96	1.08e-15	0.00574	chr3:49651777:SG	49684923	chr3:49684923:SG	0.992567	TNS2	chr12	+	53046979	TENC1	Tensin-2	Q63HR2	11667_29	rs9837520	0.99904	30.723	trans	NA	MST1,APEH,RNF123,BSN,AMIGO3,GMPPB	-0.101	31.923	7	14	1	2	AMT,APEH,GPX1,INKA1,MST1,UBA7,UQCRC1,USP4 (e); BSN,GPX1,MST1 (c)	Low tissue specificity	Detected in many		0.0046448	171
chr3	49651777	chr3:49651777_G_A	BSN	rs34762726	A	G	0.96	1.08e-15	0.00574	chr3:49651777:SG	49693192	chr3:49693192:SG	0.996789	IDO1	chr8	+	39913808	INDO	Indoleamine 2,3-dioxygenase 1	P14902	9759_13	rs9852529	0.999836	30.753	trans	NA	RNF123,MST1,APEH,BSN,AMIGO3,GMPPB	-0.31	296.19	3	14	1	4	AMT,APEH,GPX1,INKA1,MST1,UBA7,UQCRC1,USP4 (e); BSN,GPX1,MST1 (c)	Tissue enhanced	Detected in many	blood: 77.7;placenta: 33.2	0.0403459	172
The Somalogic platform (SomaScan) was used to measure plasma levels of 4,789 proteins in 39,155 Icelandic individuals (described in Methods). We used linear regression of log-transformed protein levels against SNP allele count to look for associations of lead dorsalgia snps with proteins, with correction for the first 10 principal components. Results that are presented are limited to those that p…

[truncated: 7 more sheets: SupData 11, replications, SupData 12, LDHsurg, SupData 13, SLC13A1 LOFs, SupData 14, IDD, ser-sulfate, SupData 15, SLC13A1 phenoscan, SupData 16, IDD GWAScat, SupData 17, Dorsalgia GWAScat]
